# Supplementary material for: Robust leaf trait relationships across species under global environmental changes
Source: Nat Commun. 2020 Jun 12;11:2999. doi: 10.1038/s41467-020-16839-9 (PMC7293315; doi:10.1038/s41467-020-16839-9)
Supplement: Supplementary file 3 — Source Data [file 41467_2020_16839_MOESM3_ESM.xlsx]

## Sheet: Literature sources
The compiled articles in this global trait database
Warming
1. Ambebe, T. F., Dang, Q. L., & Li, J. (2009). Low soil temperature inhibits the effect of high nutrient supply on photosynthetic response to elevated carbon dioxide concentration in white birch seedlings. Tree Physiology, 30(2), 234-243.
2. Anderson, L. J., & Cipollini, D. (2013). Gas exchange, growth, and defense responses of invasive Alliaria petiolata (Brassicaceae) and native Geum vernum (Rosaceae) to elevated atmospheric CO2 and warm spring temperatures. American journal of botany, 100(8), 1544-1554.
3. Antolín, M. C., Hekneby, M., & Sánchez-Díaz, M. (2005). Contrasting responses of photosynthesis at low temperatures in different annual legume species. Photosynthetica, 43(1), 65-74.
4. Apostol, K. G., Jacobs, D. F., Wilson, B. C., Salifu, K. F., & Dumroese, R. K. (2007). Growth, gas exchange, and root respiration of Quercus rubra seedlings exposed to low root zone temperatures in solution culture. Forest ecology and management, 253(1-3), 89-96..
5. Atkin, O. K., Scheurwater, I., & Pons, T. L. (2007). Respiration as a percentage of daily photosynthesis in whole plants is homeostatic at moderate, but not high, growth temperatures. New Phytologist, 174(2), 367-380.
6. Ayub, G., Smith, R. A., Tissue, D. T., & Atkin, O. K. (2011). Impacts of drought on leaf respiration in darkness and light in Eucalyptus saligna exposed to industrial-age atmospheric CO2 and growth temperature. New Phytologist, 190(4), 1003-1018.
7. Callaway, R. M., DeLucia, E. H., Thomas, E. M., & Schlesinger, W. H. (1994). Compensatory responses of CO2 exchange and biomass allocation and their effects on the relative growth rate of ponderosa pine in different CO2 and temperature regimes. Oecologia, 98(2), 159-166.
8. Campbell, B. D., Laing, W. A., Greer, D. H., Crush, J. R., Clark, H., Williamson, D. Y., & Given, M. D. J. (1995). Variation in grassland populations and species and the implications for community responses to elevated CO2. Journal of Biogeography, 315-322.
9. Coleman, J. S., & Bazzaz, F. A. (1992). Effects of CO_2 and Temperature on Growth and Resource Use of Co-Occurring C_3 and C_4 Annuals. Ecology, 73(4), 1244-1259.
10. Cui, L., Cao, R., Li, J., Zhang, L., & Wang, J. (2006). High temperature effects on ammonium assimilation in leaves of two Festuca arundinacea cultivars with different heat susceptibility. Plant growth regulation, 49(2-3), 127-136.
11. Danyagri, G., & Dang, Q. L. (2014). Effects of elevated [CO2] and soil temperature on photosynthetic responses of mountain maple (Acer spicatum L.) seedlings to light. Environmental and experimental botany, 107, 64-70.
12. Duan, B., Dong, T., Zhang, X., Zhang, Y., & Chen, J. (2014). Ecophysiological responses of two dominant subalpine tree species Betula albo-sinensis and Abies faxoniana to intra-and interspecific competition under elevated temperature. Forest ecology and management, 323, 20-27.
13. Duan, B., Zhang, X., Li, Y., Li, L., Korpelainen, H., & Li, C. (2013). Plastic responses of Populus yunnanensis and Abies faxoniana to elevated atmospheric CO2 and warming. Forest ecology and management, 296, 33-40.
14. Flynn, D. F. B., Sudderth, E. A., & Bazzaz, F. A. (2006). Effects of aphid herbivory on biomass and leaf-level physiology of Solanum dulcamara under elevated temperature and CO2. Environmental and Experimental Botany, 56(1), 10-18.
15. Ge, Z. M., Zhou, X., Kellomäki, S., Wang, K. Y., Peltola, H., & Martikainen, P. J. (2011). Responses of leaf photosynthesis, pigments and chlorophyll fluorescence within canopy position in a boreal grass (Phalaris arundinacea L.) to elevated temperature and CO2 under varying water regimes. Photosynthetica, 49(2), 172-184.
16. Ghannoum, O., Phillips, N. G., Conroy, J. P., Smith, R. A., Attard, R. D., Woodfield, R., ... & Tissue, D. T. (2010). Exposure to preindustrial, current and future atmospheric CO2 and temperature differentially affects growth and photosynthesis in Eucalyptus. Global Change Biology, 16(1), 303-319.
17. Greer, D. H., Laing, W. A., & Campbell, B. D. (1995). Photosynthetic responses of thirteen pasture species to elevated CO2 and temperature. Functional Plant Biology, 22(5), 713-722.
18. Grossiord, C., Sevanto, S., Adams, H. D., Collins, A. D., Dickman, L. T., McBranch, N., ... & McDowell, N. G. (2017). Precipitation, not air temperature, drives functional responses of trees in semi-arid ecosystems. Journal of Ecology, 105(1), 163-175.
19. Han, S., LEE, S. J., Yoon, T. K., Han, S. H., Lee, J., Kim, S., ... & Son, Y. (2015). Species-specific growth and photosynthetic responses of first-year seedlingsof four coniferous species to open-field experimental warming. Turkish Journal of Agriculture and Forestry, 39(2), 342-349.
20. He, J. S., Wolfe-Bellin, K. S., & Bazzaz, F. A. (2005). Leaf-level physiology, biomass, and reproduction of Phytolacca americana under conditions of elevated CO2 and altered temperature regimes. International Journal of Plant Sciences, 166(4), 615-622.
21. He, W. M., & Dong, M. (2003). Plasticity in physiology and growth of Salix matsudana in response to simulated atmospheric temperature rise in the Mu Us Sandland. Photosynthetica, 41(2), 297-300.
22. Hernández-Fuentes, C., Bravo, L. A., & Cavieres, L. A. (2015). Photosynthetic responses and photoprotection strategies of Phacelia secunda plants exposed to experimental warming at different elevations in the central Chilean Andes. Alpine botany, 125(2), 87-99.
23. Hovenden, M. J. (2001). The influence of temperature and genotype on the growth and stomatal morphology of southern beech, Nothofagus cunninghamii (Nothofagaceae). Australian Journal of Botany, 49(4), 427-434.
24. Jacques, M. H., Lapointe, L., Rice, K., Montgomery, R. A., Stefanski, A., & Reich, P. B. (2015). Responses of two understory herbs, Maianthemum canadense and Eurybia macrophylla, to experimental forest warming: Early emergence is the key to enhanced reproductive output. American journal of botany, 102(10), 1610-1624.
25. Jiang, L., Guo, R., Zhu, T., Niu, X., Guo, J., & Sun, W. (2012). Water-and plant-mediated responses of ecosystem carbon fluxes to warming and nitrogen addition on the Songnen grassland in Northeast China. PLoS One, 7(9), e45205.
26. Jin, Biao, Wang, Li, Wang, Jing, Jiang, Ke-Zhen, Wang, Yang, Jiang, Xiao-Xue, . . . Teng, Nian-Jun. (2011). The effect of experimental warming on leaf functional traits, leaf structure and leaf biochemistry in Arabidopsis thaliana. Bmc Plant Biology, 11.
27. Kellomäki, S., & Wang, K. Y. (2001). Growth and resource use of birch seedlings under elevated carbon dioxide and temperature. Annals of Botany, 87(5), 669-682.
28. Lambrecht, S. C., Loik, M. E., Inouye, D. W., & Harte, J. (2007). Reproductive and physiological responses to simulated climate warming for four subalpine species. New Phytologist, 173(1), 121-134.
29. Landhäusser, S. M., Silins, U., Lieffers, V. J., & Liu, W. (2003). Response of Populus tremuloides, Populus balsamifera, Betula papyrifera and Picea glauca seedlings to low soil temperature and water-logged soil conditions. Scandinavian Journal of Forest Research, 18(5), 391-400.
30. Lavola, A., Nybakken, L., Rousi, M., Pusenius, J., Petrelius, M., Kellomäki, S., & Julkunen-Tiitto, R. (2013). Combination treatment of elevated UVB radiation, CO2 and temperature has little effect on silver birch (Betula pendula) growth and phytochemistry. Physiologia plantarum, 149(4), 499-514.
31. Lee, T. D., Reich, P. B., & Bolstad, P. V. (2005). Acclimation of leaf respiration to temperature is rapid and related to specific leaf area, soluble sugars and leaf nitrogen across three temperate deciduous tree species. Functional Ecology, 19(4), 640-647.
32. Leffler, A. J., Klein, E. S., Oberbauer, S. F., & Welker, J. M. (2016). Coupled long-term summer warming and deeper snow alters species composition and stimulates gross primary productivity in tussock tundra. Oecologia, 181(1), 287-297.
33. Lewis, J. D., Lucash, M., Olszyk, D. M., & Tingey, D. T. (2004). Relationships between needle nitrogen concentration and photosynthetic responses of Douglas-fir seedlings to elevated CO2 and temperature. New Phytologist, 162(2), 355-364.
34. Lewis, J. D., Smith, R. A., Ghannoum, O., Logan, B. A., Phillips, N. G., & Tissue, D. T. (2013). Industrial-age changes in atmospheric [CO2] and temperature differentially alter responses of faster-and slower-growing Eucalyptus seedlings to short-term drought. Tree Physiology, 33(5), 475-488.
35. Li, Y., Zhang, Y., Zhang, X., Korpelainen, H., Berninger, F., & Li, C. (2013). Effects of elevated CO2 and temperature on photosynthesis and leaf traits of an understory dwarf bamboo in subalpine forest zone, China. Physiologia Plantarum, 148(2), 261-272.
36. Llorens, L., Penuelas, J., Beier, C., Emmett, B., Estiarte, M., & Tietema, A. (2004). Effects of an experimental increase of temperature and drought on the photosynthetic performance of two ericaceous shrub species along a north–south European gradient. Ecosystems, 7(6), 613-624.
37. Loveys, B. R., Scheurwater, I., Pons, T. L., Fitter, A. H., & Atkin, O. K. (2002). Growth temperature influences the underlying components of relative growth rate: an investigation using inherently fast-and slow-growing plant species. Plant, cell & environment, 25(8), 975-988.
38. Moore, D. J., Nowak, R. S., & Nowak, C. L. (1998). Photosynthetic acclimation to temperature and drought in the endemic chelan rockmat, Petrophytum cinerascens (Rosaceae). The American midland naturalist, 139(2), 374-383.
39. Norby, R. J., Long, T. M., Hartz-Rubin, J. S., & O'neill, E. G. (2000). Nitrogen resorption in senescing tree leaves in a warmer, CO2-enriched atmosephere. Plant and Soil, 224(1), 15-29.
40. Oke, T. A., & Wang, J. R. (2015). Assessing population-level response to interacting temperature and moisture stress. Ecological research, 30(5), 931-940.
41. Qaderi, M. M., Kurepin, L. V., & Reid, D. M. (2006). Growth and physiological responses of canola (Brassica napus) to three components of global climate change: temperature, carbon dioxide and drought. Physiologia Plantarum, 128(4), 710-721.
42. Ro, H. M., Kim, P. G., Lee, I. B., Yiem, M. S., & Woo, S. Y. (2001). Photosynthetic characteristics and growth responses of dwarf apple (Malus domestica Borkh. cv. Fuji) saplings after 3 years of exposure to elevated atmospheric carbon dioxide concentration and temperature. Trees, 15(4), 195-203.
43. Rogiers, S. Y., Smith, J. P., Holzapfel, B. P., & Nielsen, G. L. (2014). Shifts in biomass and nitrogen allocation of tree seedlings in response to root-zone temperature. Australian journal of botany, 62(3), 205-216.
44. Sallas, Leena, Luomala, Eeva Maria, Utriainen, Jarkko, Kainulainen, Pirjo, & Holopainen, Jarmo K. (2003). Contrasting effects of elevated carbon dioxide concentration and temperature on Rubisco activity, chlorophyll fluorescence, needle ultrastructure and secondary metabolites in conifer seedlings. Tree Physiology, 23(2), 97.
45. Sanz-Saez, Alvaro, Erice, Gorka, Aranjuelo, Iker, Aroca, Ricardo, Manuel Ruiz-Lozano, Juan, Aguirreolea, Jone, . . . Sanchez-Diaz, Manuel. (2013). Photosynthetic and Molecular Markers of CO2-mediated Photosynthetic Downregulation in Nodulated Alfalfa. Journal of Integrative Plant Biology, 55(8), 721-734
46. Shen, H., Klein, J. A., Zhao, X., & Tang, Y. (2009). Leaf photosynthesis and simulated carbon budget of Gentiana straminea from a decade-long warming experiment. Journal of Plant Ecology, 2(4), 207-216.
47. Sheu, B. H., & Lin, C. K. (1999). Photosynthetic response of seedlings of the sub-tropical tree Schima superba with exposure to elevated carbon dioxide and temperature. Environmental and experimental botany, 41(1), 57-65.
48. Shi, F. S., Wu, Y., Wu, N., & Luo, P. (2010). Different growth and physiological responses to experimental warming of two dominant plant species Elymus nutans and Potentilla anserina in an alpine meadow of the eastern Tibetan Plateau. Photosynthetica, 48(3), 437-445.
49. Tang, B., Yin, C., Wang, Y., Sun, Y., & Liu, Q. (2016). Positive effects of night warming on physiology of coniferous trees in late growing season: Leaf and root. Acta oecologica, 73, 21-30.
50. Tjoelker, M. G., Oleksyn, J., & Reich, P. B. (1998). Seedlings of five boreal tree species differ in acclimation of net photosynthesis to elevated CO2 and temperature. Tree physiology, 18(11), 715-726.
51. Turnbull, M. H., Tissue, D. T., Murthy, R., Wang, X., Sparrow, A. D., & Griffin, K. L. (2004). Nocturnal warming increases photosynthesis at elevated CO2 partial pressure in Populus deltoides. New Phytologist, 161(3), 819-826.
52. Ushio, A., Mae, T., & Makino, A. (2008). Effects of temperature on photosynthesis and plant growth in the assimilation shoots of a rose. Soil Science & Plant Nutrition, 54(2), 253-258.
53. Vogan, P. J., & Sage, R. F. (2012). Effects of low atmospheric CO2 and elevated temperature during growth on the gas exchange responses of C3, C3–C4 intermediate, and C4 species from three evolutionary lineages of C4 photosynthesis. Oecologia, 169(2), 341-352.
54. Wallin, G., Hall, M., Slaney, M., Räntfors, M., Medhurst, J., & Linder, S. (2013). Spring photosynthetic recovery of boreal Norway spruce under conditions of elevated [CO2] and air temperature. Tree physiology, 33(11), 1177-1191.
55. Wang, J., Duan, B., Zhang, Y., Bughio, M. A., & Jia, W. (2013). Density-dependent responses of Picea purpurea seedlings for plant growth and resource allocation under elevated temperature. Trees, 27(6), 1775-1787.
56. Wang, J., Duan, B., & Zhang, Y. (2012). Effects of experimental warming on growth, biomass allocation, and needle chemistry of Abies faxoniana in even-aged monospecific stands. Plant Ecology, 213(1), 47-55.
57. Wang, X. W., Zhao, M., Mao, Z. J., Zhu, S. Y., Zhang, D. L., & Zhao, X. Z. (2008). Combination of elevated CO2 concentration and elevated temperature and elevated temperature only promote photosynthesis of Quercus mongolica seedlings. Russian journal of plant physiology, 55(1), 54-58.
58. Way, D. A., & Sage, R. F. (2008). Elevated growth temperatures reduce the carbon gain of black spruce [Picea mariana (Mill.) BSP]. Global Change Biology, 14(3), 624-636.
59. Wei, X., Sendall, K. M., Stefanski, A., Zhao, C., Hou, J., Rich, R. L., ... & Reich, P. B. (2017). Consistent leaf respiratory response to experimental warming of three North American deciduous trees: a comparison across seasons, years, habitats and sites. Tree physiology, 37(3), 285-300.
60. Weih, M., & Karlsson, P. S. (2001). Growth response of Mountain birch to air and soil temperature: is increasing leaf-nitrogen content an acclimation to lower air temperature?. New Phytologist, 150(1), 147-155.
61. Wertin, T. M., McGuire, M. A., & Teskey, R. O. (2010). The influence of elevated temperature, elevated atmospheric CO2 concentration and water stress on net photosynthesis of loblolly pine (Pinus taeda L.) at northern, central and southern sites in its native range. Global Change Biology, 16(7), 2089-2103.
62. Wolfe-Bellin, K. S., He, J. S., & Bazzaz, F. A. (2006). Leaf-level physiology, biomass, and reproduction of Phytolacca americana under conditions of elevated carbon dioxide and increased nocturnal temperature. International journal of plant sciences, 167(5), 1011-1020.
63. Xiao, C. W., Zhou, G. S., & Ceulemans, R. (2003). Effects of elevated temperature on growth and gas exchange in dominant plant species from Maowusu sandland, China. Photosynthetica, 41(4), 565-569.
64. Xu, X., Peng, G., Wu, C., & Han, Q. (2010). Global warming induces female cuttings of Populus cathayana to allocate more biomass, C and N to aboveground organs than do male cuttings. Australian Journal of Botany, 58(7), 519-526.
65. Xu, Z., Hu, T., & Zhang, Y. (2012). Effects of experimental warming on phenology, growth and gas exchange of treeline birch (Betula utilis) saplings, Eastern Tibetan Plateau, China. European Journal of Forest Research, 131(3), 811-819.
66. Xu, Z., Shimizu, H., Ito, S., Yagasaki, Y., Zou, C., Zhou, G., & Zheng, Y. (2014). Effects of elevated CO2, warming and precipitation change on plant growth, photosynthesis and peroxidation in dominant species from North China grassland. Planta, 239(2), 421-435.
67. Xu, Z., Yin, H., Xiong, P., Wan, C., & Liu, Q. (2012). Short-term responses of Picea asperata seedlings of different ages grown in two contrasting forest ecosystems to experimental warming. Environmental and Experimental Botany, 77, 1-11.
68. XU, Z. F., HU, T. X., WANG, K. Y., ZHANG, Y. B., & XIAN, J. R. (2009). Short-term responses of phenology, shoot growth and leaf traits of four alpine shrubs in a timberline ecotone to simulated global warming, Eastern Tibetan Plateau, China. Plant Species Biology, 24(1), 27-34.
69. Xu, Z. Z., & Zhou, G. S. (2005). Effects of water stress and high nocturnal temperature on photosynthesis and nitrogen level of a perennial grass Leymus chinensis. Plant and Soil, 269(1-2), 131-139.
70. Yamaguchi, D. P., Nakaji, T., Hiura, T., & Hikosaka, K. (2016). Effects of seasonal change and experimental warming on the temperature dependence of photosynthesis in the canopy leaves of Quercus serrata. Tree physiology, 36(10), 1283-1295.
71. Yan, N., Xu, X. F., Wang, Z. D., Huang, J. Z., & Guo, D. P. (2013). Interactive effects of temperature and light intensity on photosynthesis and antioxidant enzyme activity in Zizania latifolia Turcz. plants. Photosynthetica, 51(1), 127-138.
72. Yang, A., Akhtar, S. S., Amjad, M., Iqbal, S., & Jacobsen, S. E. (2016). Growth and Physiological Responses of Quinoa to Drought and Temperature Stress. Journal of Agronomy and Crop Science, 202(6), 445-453.
73. Yang, Y., Wang, G., Klanderud, K., & Yang, L. (2011). Responses in leaf functional traits and resource allocation of a dominant alpine sedge (Kobresia pygmaea) to climate warming in the Qinghai-Tibetan Plateau permafrost region. Plant and Soil, 349(1-2), 377-387.
74. Yang, Yan, Wang, Genxu, Yang, Liudong, & Guo, Jianying. (2013). Effects of Drought and Warming on Biomass, Nutrient Allocation, and Oxidative Stress in Abies fabri in Eastern Tibetan Plateau. Journal of Plant Growth Regulation, 32(2), 298-306.
75. Yin, H. J., Liu, Q., & Lai, T. (2008). Warming effects on growth and physiology in the seedlings of the two conifers Picea asperata and Abies faxoniana under two contrasting light conditions. Ecological research, 23(2), 459-469.
76. Yu, L., Dong, T. F., Lu, Y. B., Song, M. Y., & Duan, B. L. (2016). Ecophysiological responses of Cunninghamia lanceolata to nongrowing-season warming, nitrogen deposition, and their combination. Photosynthetica, 54(4), 598-610.
77. Yue, M. F., Flory, S. L., Feng, L., Ye, W. H., Shen, H., Tian, X. S., & Wang, Z. M. (2017). Effects of extreme temperatures on the growth and photosynthesis of invasive Bidens alba and its native congener B. biternata. Nordic journal of botany, 35(3), 377-384.
78. Zhang, S., & Dang, Q. L. (2005). Effects of soil temperature and elevated atmospheric CO2 concentration on gas exchange, in vivo carboxylation and chlorophyll fluorescence in jack pine and white birch seedlings. Tree physiology, 25(5), 523-531.
79. Zhang, X., Chen, L., Wang, J., Wang, M., Yang, S., & Zhao, C. (2018). Photosynthetic acclimation to long-term high temperature and soil drought stress in two spruce species (Picea crassifolia and P. wilsonii) used for afforestation. Journal of forestry research, 29(2), 363-372.
80. Zhang, Y. P., Qiao, Y. X., Zhang, Y. L., Zhou, Y. H., & Yu, J. Q. (2008). Effects of root temperature on leaf gas exchange and xylem sap abscisic acid concentrations in six Cucurbitaceae species. Photosynthetica, 46(3), 356.
81. Zhao, C., & Liu, Q. (2009). Growth and physiological responses of Picea asperata seedlings to elevated temperature and to nitrogen fertilization. Acta physiologiae plantarum, 31(1), 163.
82. Ziska, L. H., & Bunce, J. A. (1994). Increasing growth temperature reduces the stimulatory effect of elevated CO2 on photosynthesis or biomass in two perennial species. Physiologia Plantarum, 91(2), 183-190.
Drought
1. Apostol, K. G., Jacobs, D. F., & Dumroese, R. K. (2009). Root desiccation and drought stress responses of bareroot Quercus rubra seedlings treated with a hydrophilic polymer root dip. Plant and Soil, 315(1-2), 229-240.
2. Assaha, D. V. M., L. Liu, A. Ueda, T. Nagaoka, and H. Saneoka (2016), Effects of drought stress on growth, solute accumulation and membrane stability of leafy vegetable, huckleberry (Solanum scabrum Mill.). Journal of Environmental Biology, 37(1), 107-114.
3. Ayub, G., Smith, R. A., Tissue, D. T., & Atkin, O. K. (2011). Impacts of drought on leaf respiration in darkness and light in Eucalyptus saligna exposed to industrial-age atmospheric CO2 and growth temperature. New Phytologist, 190(4), 1003-1018.
4. Bacelar, E. A., Moutinho-Pereira, J. M., Gonçalves, B. C., Ferreira, H. F., & Correia, C. M. (2007). Changes in growth, gas exchange, xylem hydraulic properties and water use efficiency of three olive cultivars under contrasting water availability regimes. Environmental and Experimental Botany, 60(2), 183-192.
5. Baruch, Z., & Jackson, R. B. (2005). Responses of tropical native and invader C 4 grasses to water stress, clipping and increased atmospheric CO2 concentration. Oecologia, 145(4), 522-532.
6. Baruch, Z., Pattison, R. R., & Goldstein, G. (2000). Responses to light and water availability of four invasive Melastomataceae in the Hawaiian islands. International Journal of Plant Sciences, 161(1), 107-118.
7. Bolte, Andreas. (2005). Interacting effects of irradiance and water stress on dry weight and biomass partitioning in seedlings. Scandinavian Journal of Forest Research, 20(4), 322-328.
8. Casper, B. B., Forseth, I. N., Kempenich, H., Seltzer, S., & Xavier, K. (2001). Drought prolongs leaf life span in the herbaceous desert perennial Cryptantha flava. Functional Ecology, 15(6), 740-747.
9. Castro-Díez, P., Navarro, J., Pintado, A., Sancho, L. G., & Maestro, M. (2006). Interactive effects of shade and irrigation on the performance of seedlings of three Mediterranean Quercus species. Tree Physiology, 26(3), 389-400.
10. Cayón, M. G., El-Sharkawy, M. A., & Cadavid, L. F. (1998). Leaf gas exchange of cassava as affected by quality of planting material and water stress. Photosynthetica, 34(3), 409-418.
11. Centritto, M. (2002). The effects of elevated [CO2] and water availability on growth and physiology of peach (Prunus persica) plants. Plant Biosystems-An International Journal Dealing with all Aspects of Plant Biology, 136(2), 177-188.
12. Centritto, M., Magnani, F., Lee, H. S., & Jarvis, P. G. (1999). Interactive effects of elevated [CO2] and drought on cherry (Prunus avium) seedlings II. Photosynthetic capacity and water relations. The New Phytologist, 141(1), 141-153.
13. Crous, K. Y., ZARAGOZA-CASTELLS, J. O. A. N. A., Loew, M., Ellsworth, D. S., Tissue, D. T., Tjoelker, M. G., ... & Atkin, O. K. (2011). Seasonal acclimation of leaf respiration in Eucalyptus saligna trees: impacts of elevated atmospheric CO2 and summer drought. Global Change Biology, 17(4), 1560-1576.
14. Cruz, J. L., Alves, A. A., LeCain, D. R., Ellis, D. D., & Morgan, J. A. (2016). Elevated CO2 concentrations alleviate the inhibitory effect of drought on physiology and growth of cassava plants. Scientia Horticulturae, 210, 122-129.
15. Jesus, E. G. D., Fatima, R. T. D., Guerrero, A. C., Araújo, J. L. D., & Brito, M. E. (2018). Growth and gas exchanges of arugula plants under silicon fertilization and water restriction. Revista Brasileira de Engenharia Agrícola e Ambiental, 22(2), 119-124.
16. Domenech, R., & Vila, M. (2008). Response of the invader Cortaderia selloana and two coexisting natives to competition and water stress. Biological invasions, 10(6), 903-912.
17. Du, N., Guo, W., Zhang, X., & Wang, R. (2010). Morphological and physiological responses of Vitex negundo L. var. heterophylla (Franch.) Rehd. to drought stress. Acta physiologiae plantarum, 32(5), 839-848.
18. Duan, B., Xuan, Z., Zhang, X., Korpelainen, H., & Li, C. (2008). Interactions between drought, ABA application and supplemental UV-B in Populus yunnanensis. Physiologia plantarum, 134(2), 257-269.
19. Egilla, J. N., Davies, F. T., & Drew, M. C. (2001). Effect of potassium on drought resistance of Hibiscus rosa-sinensis cv. Leprechaun: Plant growth, leaf macro-and micronutrient content and root longevity. Plant and Soil, 229(2), 213-224.
20. El Aou-Ouad, H., Florez-Sarasa, I., Ribas-Carbó, M., Flexas, J., Medrano, H., & Gulías, J. (2015). Trade-offs between seedling growth, plant respiration and water-use efficiency in two Mediterranean shrubs Rhamnus alaternus and Rhamnus ludovici-salvatoris. Photosynthetica, 53(4), 537-546.
21. Fernández, R. J., & Reynolds, J. F. (2000). Potential growth and drought tolerance of eight desert grasses: lack of a trade-off? Oecologia, 123(1), 90-98.
22. Fusaro, L., Salvatori, E., & Manes, F. (2017). Effects of nitrogen deposition, drought and their interaction, on functional and structural traits of Fraxinus ornus L. and Quercus ilex L. Plant Biosystems-An International Journal Dealing with all Aspects of Plant Biology, 151(1), 174-189.
23. Ge, Z. M., Zhou, X., Kellomäki, S., Wang, K. Y., Peltola, H., & Martikainen, P. J. (2011). Responses of leaf photosynthesis, pigments and chlorophyll fluorescence within canopy position in a boreal grass (Phalaris arundinacea L.) to elevated temperature and CO2 under varying water regimes. Photosynthetica, 49(2), 172-184.
24. González-Teuber, M., Urzúa, A., Plaza, P., & Bascuñán-Godoy, L. (2018). Effects of root endophytic fungi on response of Chenopodium quinoa to drought stress. Plant ecology, 219(3), 231-240.
25. Grossiord, C., Sevanto, S., Adams, H. D., Collins, A. D., Dickman, L. T., McBranch, N., ... & McDowell, N. G. (2017). Precipitation, not air temperature, drives functional responses of trees in semi-arid ecosystems. Journal of Ecology, 105(1), 163-175.
26. Grossnickle, S. C., & Russell, J. H. (2010). Physiological variation among western redcedar (Thuja plicata Donn ex D. Don) populations in response to short-term drought. Annals of forest science, 67(5), 506.
27. Guehl, J. M., Picon, C., Aussenac, G., & Gross, P. (1994). Interactive effects of elevated CO2 and soil drought on growth and transpiration efficiency and its determinants in two European forest tree species. Tree Physiology, 14(7-8-9), 707-724.
28. Guenni, O., Marín, D., & Baruch, Z. (2002). Responses to drought of five Brachiaria species. I. Biomass production, leaf growth, root distribution, water use and forage quality. Plant and soil, 243(2), 229-241.
29. Guenni, O., Romero, E., Guédez, Y., Macías, M. P., & Infante, D. (2017). Survival strategies of Centrosema molle and C. macrocarpum in response to drought. Tropical Grasslands-Forrajes Tropicales, 5(1), 1-18.
30. Guerfel, M., Baccouri, O., Boujnah, D., Chaïbi, W., & Zarrouk, M. (2009). Impacts of water stress on gas exchange, water relations, chlorophyll content and leaf structure in the two main Tunisian olive (Olea europaea L.) cultivars. Scientia Horticulturae, 119(3), 257-263.
31. Guo, X., Guo, W., Luo, Y., Tan, X., Du, N., & Wang, R. (2013). Morphological and biomass characteristic acclimation of trident maple (Acer buergerianum Miq.) in response to light and water stress. Acta physiologiae plantarum, 35(4), 1149-1159.
32. Hamerlynck, E. P., Huxman, T. E., Loik, M. E., & Smith, S. D. (2000). Effects of extreme high temperature, drought and elevated CO2 on photosynthesis of the Mojave Desert evergreen shrub, Larrea tridentata. Plant Ecology, 148(2), 183-193.
33. Hibbs, D. E., Chan, S. S., Castellano, M., & NIU, C. H. (1995). Response of red alder seedlings to CO enrichment and water stress. New Phytologist, 129(4), 569-577.
34. Jordi, Sardans, Josep, Penuelas, & Roma, Ogaya. (2008). Drought-Induced Changes in C and N Stoichiometry in a Quercus ilex Mediterranean Forest. Forest Science, 54(5), 513-522(510).
35. Khurana, E., & Singh, J. S. (2000). Influence of seed size on seedling growth of Albizia procera under different soil water levels. Annals of Botany, 86(6), 1185-1192.
36. Kitao, M., Lei, T. T., Koike, T., Kayama, M., Tobita, H., & Maruyama, Y. (2007). Interaction of drought and elevated CO2 concentration on photosynthetic down-regulation and susceptibility to photoinhibition in Japanese white birch seedlings grown with limited N availability. Tree physiology, 27(5), 727-735.
37. Koike, T., Kitao, M., Quoreshi, A. M., & Matsuura, Y. (2003). Growth characteristics of root-shoot relations of three birch seedlings raised under different water regimes. In Roots: The Dynamic Interface between Plants and the Earth (pp. 303-310). Springer, Dordrecht.
38. Lee, S. H., Woo, S. Y., & Je, S. M. (2015). Effects of elevated CO2 and water stress on physiological responses of Perilla frutescens var. japonica HARA. Plant growth regulation, 75(2), 427-434.
39. Li, C. (1999). Carbon isotope composition, water-use efficiency and biomass productivity of Eucalyptus microtheca populations under different water supplies. Plant and Soil, 214(1-2), 165-171.
40. Li, F., Bao, W., Wu, N., & You, C. (2008). Growth, biomass partitioning, and water-use efficiency of a leguminous shrub (Bauhinia faberi var. microphylla) in response to various water availabilities. New Forests, 36(1), 53-65.
41. Liu, C. C., Liu, Y. G., Guo, K., Li, G. Q., Zheng, Y. R., Yu, L. F., & Yang, R. (2011). Comparative ecophysiological responses to drought of two shrub and four tree species from karst habitats of southwestern China. Trees, 25(3), 537-549.
42. Liu, J. C., Temme, A. A., Cornwell, W. K., van Logtestijn, R. S., Aerts, R., & Cornelissen, J. H. (2016). Does plant size affect growth responses to water availability at glacial, modern and future CO2 concentrations? Ecological research, 31(2), 213-227.
43. Llorens, L., Penuelas, J., Beier, C., Emmett, B., Estiarte, M., & Tietema, A. (2004). Effects of an experimental increase of temperature and drought on the photosynthetic performance of two ericaceous shrub species along a north–south European gradient. Ecosystems, 7(6), 613-624.
44. Llorens, L., Penuelas, J., & Emmett, B. (2002). Developmental instability and gas exchange responses of a heathland shrub to experimental drought and warming. International journal of Plant sciences, 163(6), 959-967.
45. Ma, X., Ma, F., Li, C., Mi, Y., Bai, T., & Shu, H. (2010). Biomass accumulation, allocation, and water-use efficiency in 10 Malus rootstocks under two watering regimes. Agroforestry systems, 80(2), 283-294.
46. Mahouachi, J., Socorro, A. R., & Talon, M. (2006). Responses of papaya seedlings (Carica papaya L.) to water stress and re-hydration: growth, photosynthesis and mineral nutrient imbalance. Plant and soil, 281(1-2), 137-146.
47. Marchiori, Paulo E. R., Machado, Eduardo C., Sales, Cristina R. G., Espinoza-Nunez, Erick, Magalhaes Filho, Jose R., Souza, Gustavo M., . . . Ribeiro, Rafael V. (2017). Physiological Plasticity Is Important for Maintaining Sugarcane Growth under Water Deficit. Frontiers in Plant Science, 8.
48. Maroco, J. P., Pereira, J. S., & Chaves, M. M. (2000). Growth, photosynthesis and water-use efficiency of two C4Sahelian grasses subjected to water deficits. Journal of Arid Environments, 45(2), 119-137.
49. Martínez-Fernández, D., Walker, D. J., Romero, P., Martínez-Ballesta, M. C., & Correal, E. (2012). The response of the leguminous fodder plant Bituminaria bituminosa to water stress. Journal of agronomy and crop science, 198(6), 442-451.
50. Merine, A. K., Rodríguez-García, E., Alía, R., Pando, V., & Bravo, F. (2015). Effects of water stress and substrate fertility on the early growth of Acacia senegal and Acacia seyal from Ethiopian Savanna woodlands. Trees, 29(2), 593-604.
51. Miao, S. L., Wayne, P. M., & Bazzaz, F. A. (1992). Elevated CO2 differentially alters the responses of coocurring birch and maple seedlings to a moisture gradient. Oecologia, 90(2), 300-304.
52. Mishra, R. S., Abdin, M. Z., & Uprety, D. C. (1999). Interactive effects of elevated CO2 and moisture stress on the photosynthesis, water relation and growth of Brassica species. Journal of agronomy and crop science, 182(4), 223-230.
53. Moore, D. J., Nowak, R. S., & Nowak, C. L. (1998). Photosynthetic acclimation to temperature and drought in the endemic chelan rockmat, Petrophytum cinerascens (Rosaceae). The American midland naturalist, 139(2), 374-383.
54. Ngugi, M. R., Hunt, M. A., Doley, D., Ryan, P., & Dart, P. (2003). Dry matter production and allocation in Eucalyptus cloeziana and Eucalyptus argophloia seedlings in response to soil water deficits. New Forests, 26(2), 187-200.
55. Okamoto, H., Ishii, K., & An, P. (2011). Effects of soil moisture deficit and subsequent watering on the growth of four temperate grasses. Grassland science, 57(4), 192-197.
56. Oke, T. A., & Wang, J. R. (2015). Assessing population-level response to interacting temperature and moisture stress. Ecological research, 30(5), 931-940.
57. Osório, M. L., Osório, J., Vieira, A. C., Gonçalves, S., & Romano, A. (2011). Influence of enhanced temperature on photosynthesis, photooxidative damage, and antioxidant strategies in Ceratonia siliqua L. seedlings subjected to water deficit and rewatering. Photosynthetica, 49(1), 3-12.
58. Qaderi, M. M., Kurepin, L. V., & Reid, D. M. (2006). Growth and physiological responses of canola (Brassica napus) to three components of global climate change: temperature, carbon dioxide and drought. Physiologia Plantarum, 128(4), 710-721.
59. Qaderi, M. M., Kurepin, L. V., & Reid, D. M. (2012). Effects of temperature and watering regime on growth, gas exchange and abscisic acid content of canola (Brassica napus) seedlings. Environmental and experimental botany, 75, 107-113.
60. Raeini-Sarjaz, M., Barthakur, N. N., Arnold, N. P., & Jones, P. J. H. (1998). Water stress, water use efficiency, carbon isotope discrimination and leaf gas exchange relationships of the bush bean. Journal of Agronomy and Crop Science, 180(3), 173-179.
61. Sack, L. (2004). Responses of temperate woody seedlings to shade and drought: do trade-offs limit potential niche differentiation? Oikos, 107(1), 110-127.
62. Sack, L., & Grubb, P. J. (2002). The combined impacts of deep shade and drought on the growth and biomass allocation of shade-tolerant woody seedlings. Oecologia, 131(2), 175-185.
63. Sánchez-Gómez, D., Robson, T. M., Gascó, A., Gil-Pelegrín, E., & Aranda, I. (2013). Differences in the leaf functional traits of six beech (Fagus sylvatica L.) populations are reflected in their response to water limitation. Environmental and Experimental Botany, 87, 110-119.
64. Sapeta, H., Costa, J. M., Lourenco, T., Maroco, J., Van der Linde, P., & Oliveira, M. M. (2013). Drought stress response in Jatropha curcas: growth and physiology. Environmental and Experimental Botany, 85, 76-84.
65. Serret Molins, M. D., Yousfi, S., Vicente García, R., Piñero, M. C., Otálora-Alcón, G., del Amor, F. M., & Araus Ortega, J. L. (2018). Interactive effects of CO2 concentration and water regime on stable isotope signatures, nitrogen assimilation and growth in sweet Pepper. Frontiers in Plant Science, 2018, vol. 8, num. 2180.
66. Shi, Y., Zhou, G., Jiang, Y., Wang, H., & Xu, Z. (2018). Sensitive indicators of Stipa bungeana response to precipitation under ambient and elevated CO2 concentration. International journal of biometeorology, 62(2), 141-151.
67. Shi, Y., Zhou, G., Jiang, Y., Wang, H., Xu, Z., & Song, J. (2015). Interactive effects of elevated CO2 and precipitation change on leaf nitrogen of dominant Stipa L. species. Ecology and evolution, 5(14), 2956-2965.
68. Silva, F. C. E., Shvaleva, A., Maroco, J. P., Almeida, M. H., Chaves, M. M., & Pereira, J. S. (2004). Responses to water stress in two Eucalyptus globulus clones differing in drought tolerance. Tree Physiology, 24(10), 1165-1172.
69. Smedt, S. De, Sanchez, A. Cuní, Bilcke, N. Van Den, Simbo, D., Potters, G., & Samson, R. (2012). Functional responses of baobab ( Adansonia digitata L.) seedlings to drought conditions: Differences between western and south-eastern Africa. Environmental & Experimental Botany, 75(1), 181-187.
70. Thomas, D. S. (2009). Survival and growth of drought hardened Eucalyptus pilularis Sm. seedlings and vegetative cuttings. New forests, 38(3), 245-259.
71. Tschaplinski, T. J., Stewart, D. B., Hanson, P. J., & Norby, R. J. (1995). Interactions between drought and elevated CO2 on growth and gas exchange of seedlings of three deciduous tree species. New Phytologist, 129(1), 63-71.
72. Turnbull, M. H., Whitehead, D., Tissue, D. T., Schuster, W. S., Brown, K. J., Engel, V. C., & Griffin, K. L. (2002). Photosynthetic characteristics in canopies of Quercus rubra, Quercus prinus and Acer rubrum differ in response to soil water availability. Oecologia, 130(4), 515-524.
73. Velitchkova, M., Doltchinkova, V., Lazarova, D., Mihailova, G., Doncheva, S., & Georgieva, K. (2013). Effect of high temperature on dehydration-induced alterations in photosynthetic characteristics of the resurrection plant Haberlea rhodopensis. Photosynthetica, 51(4), 630-640.
74. Voltas, J., Serrano, L., Hernández, M., & Pemán, J. (2006). Carbon isotope discrimination, gas exchange and stem growth of four Euramerican hybrid poplars under different watering regimes. New Forests, 31(3), 435-451.
75. Wang, H., Zhou, G. S., Jiang, Y. L., Shi, Y. H., & Xu, Z. Z. (2017). Photosynthetic acclimation and leaf traits of Stipa bungeana in response to elevated CO2 under five different watering conditions. Photosynthetica, 55(1), 164-175.
76. Wang, J., Sun, Z., Hui, D., Yang, L., Wang, F., Liu, N., & Ren, H. (2018). Responses of seedling performance to altered seasonal precipitation in a secondary tropical forest, southern China. Forest Ecology and Management, 410, 27-34.
77. Wang, M., Shi, S., Lin, F., Hao, Z., Jiang, P., & Dai, G. (2012). Effects of soil water and nitrogen on growth and photosynthetic response of Manchurian ash (Fraxinus mandshurica) seedlings in northeastern China. PloS one, 7(2), e30754.
78. Wang, W., Wang, R., Yuan, Y., Du, N., & Guo, W. (2011). Effects of salt and water stress on plant biomass and photosynthetic characteristics of Tamarisk (Tamarix chinensis Lour.) seedlings. African Journal of Biotechnology, 10(78), 17981-17989.
79. Wertin, T. M., McGuire, M. A., & Teskey, R. O. (2010). The influence of elevated temperature, elevated atmospheric CO2 concentration and water stress on net photosynthesis of loblolly pine (Pinus taeda L.) at northern, central and southern sites in its native range. Global Change Biology, 16(7), 2089-2103.
80. Wu, F. Z., Bao, W. K., Zhou, Z. Q., & Wu, N. (2009). Carbon accumulation, nitrogen and phosphorus use efficiency of Sophora davidii seedlings in response to nitrogen supply and water stress. Journal of arid environments, 73(12), 1067-1073.
81. Xu, Z., Shimizu, H., Ito, S., Yagasaki, Y., Zou, C., Zhou, G., & Zheng, Y. (2014). Effects of elevated CO2, warming and precipitation change on plant growth, photosynthesis and peroxidation in dominant species from North China grassland. Planta, 239(2), 421-435.
82. Xu, Z. Z., & Zhou, G. S. (2005). Effects of water stress and high nocturnal temperature on photosynthesis and nitrogen level of a perennial grass Leymus chinensis. Plant and Soil, 269(1-2), 131-139.
83. Yang, Y., Liu, Q., Han, C., Qiao, Y. Z., Yao, X. Q., & Yin, H. J. (2007). Influence of water stress and low irradiance on morphological and physiological characteristics of Picea asperata seedlings. Photosynthetica, 45(4), 613-619.
84. Yang, Y., Wang, G., Yang, L., & Guo, J. (2013). Effects of drought and warming on biomass, nutrient allocation, and oxidative stress in Abies fabri in eastern Tibetan Plateau. Journal of plant growth regulation, 32(2), 298-306.
85. Yang, Y., Yao, Y., & Zhang, X. (2010). Comparison of growth and physiological responses to severe drought between two altitudinal Hippophae rhamnoides populations. Growth, 603, 614.
86. Yin, C., Duan, B., Wang, X., & Li, C. (2004). Morphological and physiological responses of two contrasting poplar species to drought stress and exogenous abscisic acid application. Plant Science, 167(5), 1091-1097.
87. Yin, C., Peng, Y., Zang, R., Zhu, Y., & Li, C. (2005). Adaptive responses of Populus kangdingensis to drought stress. Physiologia Plantarum, 123(4), 445-451.
88. Zhang, X., Chen, L., Wang, J., Wang, M., Yang, S., & Zhao, C. (2018). Photosynthetic acclimation to long-term high temperature and soil drought stress in two spruce species (Picea crassifolia and P. wilsonii) used for afforestation. Journal of forestry research, 29(2), 363-372.
89. Zhang, X., Wu, N., & Li, C. (2005). Physiological and growth responses of Populus davidiana ecotypes to different soil water contents. Journal of Arid Environments, 60(4), 567-579.
Elevated CO2
1. Ambebe, T. F., Dang, Q. L., & Li, J. (2009). Low soil temperature inhibits the effect of high nutrient supply on photosynthetic response to elevated carbon dioxide concentration in white birch seedlings. Tree Physiology, 30(2), 234-243.
2. Anderson, L. J., & Cipollini, D. (2013). Gas exchange, growth, and defense responses of invasive Alliaria petiolata (Brassicaceae) and native Geum vernum (Rosaceae) to elevated atmospheric CO2 and warm spring temperatures. American journal of botany, 100(8), 1544-1554.
3. Aranjuelo, I., Tcherkez, G., Jauregui, I., Gilard, F., Ancín, M., Fernández-San Millán, A., ... & Farran, I. (2015). Alteration by thioredoxin f over-expression of primary carbon metabolism and its response to elevated CO2 in tobacco (Nicotiana tabacum L.). Environmental and Experimental Botany, 118, 40-48.
4. Augustine, D. J., Dijkstra, F. A., Hamilton III, E. W., & Morgan, J. A. (2011). Rhizosphere interactions, carbon allocation, and nitrogen acquisition of two perennial North American grasses in response to defoliation and elevated atmospheric CO2. Oecologia, 165(3), 755-770.
5. Ayub, G., Smith, R. A., Tissue, D. T., & Atkin, O. K. (2011). Impacts of drought on leaf respiration in darkness and light in Eucalyptus saligna exposed to industrial-age atmospheric CO2 and growth temperature. New Phytologist, 190(4), 1003-1018.
6. Baruch, Z., & Jackson, R. B. (2005). Responses of tropical native and invader C 4 grasses to water stress, clipping and increased atmospheric CO2 concentration. Oecologia, 145(4), 522-532.
7. Bauer, G. A., Berntson, G. M., & Bazzaz, F. A. (2001). Regenerating temperate forests under elevated CO2 and nitrogen deposition: comparing biochemical and stomatal limitation of photosynthesis. New Phytologist, 152(2), 249-266.
8. Bhatt, R. K., Baig, M. J., & Tiwari, H. S. (2010). Elevated CO2 influences photosynthetic characteristics of Avena sativa L. cultivars. Journal of Environmental Biology, 31(5 Supplement), 813-818.
9. Bowler, J. M., & Press, M. C. (1996). Effects of elevated CO2, nitrogen form and concentration on growth and photosynthesis of a fast-and slow-growing grass. New Phytologist, 132(3), 391-401.
10. Callaway, R. M., DeLucia, E. H., Thomas, E. M., & Schlesinger, W. H. (1994). Compensatory responses of CO2 exchange and biomass allocation and their effects on the relative growth rate of ponderosa pine in different CO2 and temperature regimes. Oecologia, 98(2), 159-166.
11. Cao, B., Dang, Q. L., & Zhang, S. (2007). Relationship between photosynthesis and leaf nitrogen concentration in ambient and elevated [CO2] in white birch seedlings. Tree physiology, 27(6), 891-899.
12. Centritto, M. (2002). The effects of elevated [CO2] and water availability on growth and physiology of peach (Prunus persica) plants. Plant Biosystems-An International Journal Dealing with all Aspects of Plant Biology, 136(2), 177-188.
13. Chae, H. M., Lee, S. H., Cha, S., Shin, J. H., Choi, M. J., & Shim, J. K. (2016). Effects of elevated CO2 on aboveground growth in seedlings of four dominant quercus species. Applied Ecology And Environmental Research, 14(3), 597-611.
14. Coleman, J. S., & Bazzaz, F. A. (1992). Effects of CO_2 and Temperature on Growth and Resource Use of Co-Occurring C_3 and C_4 Annuals. Ecology, 73(4), 1244-1259.
15. Cowling, S. A., & Sage, R. F. (1998). Interactive effects of low atmospheric CO2 and elevated temperature on growth, photosynthesis and respiration in Phaseolus vulgaris. Plant, Cell & Environment, 21(4), 427-435.
16. Crous, K. Y., & Ellsworth, D. S. (2004). Canopy position affects photosynthetic adjustments to long-term elevated CO2 concentration (FACE) in aging needles in a mature Pinus taeda forest. Tree physiology, 24(9), 961-970.
17. Crous, K. Y., ZARAGOZA-CASTELLS, J. O. A. N. A., Loew, M., Ellsworth, D. S., Tissue, D. T., Tjoelker, M. G., ... & Atkin, O. K. (2011). Seasonal acclimation of leaf respiration in Eucalyptus saligna trees: impacts of elevated atmospheric CO2 and summer drought. Global Change Biology, 17(4), 1560-1576.
18. Cruz, J. L., Alves, A. A., LeCain, D. R., Ellis, D. D., & Morgan, J. A. (2016). Interactive effects between nitrogen fertilization and elevated CO2 on growth and gas exchange of papaya seedlings. Scientia horticulturae, 202, 32-40.
19. Curtis, P. S., Vogel, C. S., Pregitzer, K. S., Zak, D. R., & Teeri, J. A. (1995). Interacting effects of soil fertility and atmospheric CO2 on leaf area growth and carbon gain physiology in Populus× euramericana (Dode) Guinier. New Phytologist, 129(2), 253-263.
20. Curtis, P. S., Vogel, C. S., Wang, X., Pregitzer, K. S., Zak, D. R., Lussenhop, J., ... & Teeri, J. A. (2000). Gas exchange, leaf nitrogen, and growth efficiency of Populus tremuloides in a CO2-enriched atmosphere. Ecological Applications, 10(1), 3-17.
21. Davey, P. A., Parsons, A. J., Atkinson, L., Wadge, K., & Long, S. P. (1999). Does photosynthetic acclimation to elevated CO2 increase photosynthetic nitrogen-use efficiency? A study of three native UK grassland species in open-top chambers. Functional Ecology, 13, 21-28.
22. Davidson, A. M., Da Silva, D., Saa, S., Mann, P., & DeJong, T. M. (2016). The influence of elevated CO2 on the photosynthesis, carbohydrate status, and plastochron of young peach (Prunuspersica) trees. Horticulture, Environment, and Biotechnology, 57(4), 364-370.
23. DeLucia, E. H., & Thomas, R. B. (2000). Photosynthetic responses to CO2 enrichment of four hardwood species in a forest understory. Oecologia, 122(1), 11-19.
24. Duan, B., Zhang, X., Li, Y., Li, L., Korpelainen, H., & Li, C. (2013). Plastic responses of Populus yunnanensis and Abies faxoniana to elevated atmospheric CO2 and warming. Forest ecology and management, 296, 33-40.
25. Eguchi, N., Karatsu, K., Ueda, T., Funada, R., Takagi, K., Hiura, T., ... & Koike, T. (2008). Photosynthetic responses of birch and alder saplings grown in a free air CO2 enrichment system in northern Japan. Trees, 22(4), 437-447.
26. Ellsworth, D. S., Reich, P. B., Naumburg, E. S., Koch, G. W., Kubiske, M. E., & Smith, S. D. (2004). Photosynthesis, carboxylation and leaf nitrogen responses of 16 species to elevated pCO2 across four free-air CO2 enrichment experiments in forest, grassland and desert. Global Change Biology, 10(12), 2121-2138.
27. Fischer, M., Matthies, D., & Schmid, B. (1997). Responses of rare calcareous grassland plants to elevated CO2: a field experiment with Gentianella germanica and Gentiana cruciata. Journal of Ecology, 681-691.
28. Fordham, M., Barnes, J. D., Bettarini, I., Polle, A., Slee, N., Raines, C., . . . Raschi, A. (1997). The impact of elevated CO2 on growth and photosynthesis in Agrostis canina L ssp monteluccii adapted to contrasting atmospheric CO2 concentrations. Oecologia, 110(2), 169-178.
29. Garbutt, K., Williams, W. E., & Bazzaz, F. A. (1990). Analysis of the differential response of five annuals to elevated CO2 during growth. Ecology, 71(3), 1185-1194.
30. Ge, Z. M., Zhou, X., Kellomäki, S., Wang, K. Y., Peltola, H., & Martikainen, P. J. (2011). Responses of leaf photosynthesis, pigments and chlorophyll fluorescence within canopy position in a boreal grass (Phalaris arundinacea L.) to elevated temperature and CO2 under varying water regimes. Photosynthetica, 49(2), 172-184.
31. George, V., Gerant, D., & Dizengremel, P. (1996). Photosynthesis, Rubisco activity and mitochondrial malate oxidation in pedunculate oak (Quercus robur L) seedlings grown under present and elevated atmospheric CO2 concentrations. In Annales des sciences forestières (Vol. 53, No. 2-3, pp. 469-474). EDP Sciences.
32. Ghannoum, Oula, Caemmerer, Susanne Von, Barlow, Edward W. R., & Conroy, Jann P. (1997). The Effect of CO2 Enrichment and Irradiance on the Growth, Morphology and Gas Exchange of a C3 (Panicum laxum) and a C4 (Panicum antidotale) Grass. Australian Journal of Plant Physiology, 24(2), 227-237.
33. Ghannoum, O., Phillips, N. G., Conroy, J. P., Smith, R. A., Attard, R. D., Woodfield, R., ... & Tissue, D. T. (2010). Exposure to preindustrial, current and future atmospheric CO2 and temperature differentially affects growth and photosynthesis in Eucalyptus. Global Change Biology, 16(1), 303-319.
34. Goverde, M., Erhardt, A., & Stöcklin, J. (2004). Genotype-specific response of a lycaenid herbivore to elevated carbon dioxide and phosphorus availability in calcareous grassland. Oecologia, 139(3), 383-391.
35. Griffin, K. L., Tissue, D. T., Turnbull, M. H., Schuster, W., & Whitehead, D. (2001). Leaf dark respiration as a function of canopy position in Nothofagus fusca trees grown at ambient and elevated CO2 partial pressures for 5 years. Functional Ecology, 15(4), 497-505.
36. Guehl, J. M., Picon, C., Aussenac, G., & Gross, P. (1994). Interactive effects of elevated CO2 and soil drought on growth and transpiration efficiency and its determinants in two European forest tree species. Tree Physiology, 14(7-8-9), 707-724.
37. Hättenschwiler, S. (2001). Tree seedling growth in natural deep shade: functional traits related to interspecific variation in response to elevated CO2. Oecologia, 129(1), 31-42.
38. Hättenschwiler, S., Handa, I. T., Egli, L., Asshoff, R., Ammann, W., & Körner, C. (2002). Atmospheric CO2 enrichment of alpine treeline conifers. New Phytologist, 156(3), 363-375.
39. Hättenschwiler, S., & Körner, C. (1996). Effects of elevated CO2 and increased nitrogen deposition on photosynthesis and growth of understory plants in spruce model ecosystems. Oecologia, 106(2), 172-180.
40. Hättenschwiler, S., & Körner, C. (1997). Biomass allocation and canopy development in spruce model ecosystems under elevated CO2 and increased N deposition. Oecologia, 113(1), 104-114.
41. He, J. S., & Bazzaz, F. A. (2003). Density-dependent responses of reproductive allocation to elevated atmospheric CO2 in Phytolacca americana. New Phytologist, 157(2), 229-239.
42. He, Liping, Kong, Jijun, Li, Guixiang, Meng, Guangtao, & Chen, Ke. (2018). Similar responses in morphology, growth, biomass allocation, and photosynthesis in invasive Wedelia trilobata and native congeners to CO2 enrichment. Plant Ecology, 219(2), 145-157.
43. Herrick, J. D., & Thomas, R. B. (1999). Effects of CO2 enrichment on the photosynthetic light response of sun and shade leaves of canopy sweetgum trees (Liquidambar styraciflua) in a forest ecosystem. Tree Physiology, 19(12), 779-786.
44. Herrick, J. D., & Thomas, R. B. (2001). No photosynthetic down-regulation in sweetgum trees (Liquidambar styraciflua L.) after three years of CO2 enrichment at the Duke Forest FACE experiment. Plant, Cell & Environment, 24(1), 53-64.
45. Hibbs, D. E., Chan, S. S., Castellano, M., & NIU, C. H. (1995). Response of red alder seedlings to CO2 enrichment and water stress. New Phytologist, 129(4), 569-577.
46. Hiraoka, Y., Iki, T., Nose, M., Tobita, H., Yazaki, K., Watanabe, A., ... & Kitao, M. (2017). Species characteristics and intraspecific variation in growth and photosynthesis of Cryptomeria japonica under elevated O3 and CO2. Tree physiology, 37(6), 733-743.
47. Hogan, K. P., Whitehead, D., Kallarackal, J., Buwalda, J. G., Meekings, J., & Rogers, G. N. D. (1996). Photosynthetic activity of leaves of Pinus radiata and Nothofagus fusca after 1 year of growth at elevated CO2. Functional Plant Biology, 23(5), 623-630.
48. Huxman, T. E., Hamerlynck, E. P., & Smith, S. D. (1999). Reproductive allocation and seed production in Bromus madritensis ssp. rubens at elevated atmospheric CO2. Functional Ecology, 13(6), 769-777.
49. Hymus, G. J., Snead, T. G., Johnson, D. P., Hungate, B. A., & Drake, B. G. (2002). Acclimation of photosynthesis and respiration to elevated atmospheric CO2 in two Scrub Oaks. Global Change Biology, 8(4), 317-328.
50. Jach, M. E., & Ceulemans, R. (2000). Effects of season, needle age and elevated atmospheric CO2 on photosynthesis in Scots pine (Pinus sylvestris). Tree Physiology, 20(3), 145-157.
51. Jackson, R. B., Luo, Y., Cardon, Z. G., Sala, O. E., Field, C. B., & Mooney, H. A. (1995). Photosynthesis, growth and density for the dominant species in a CO2-enriched grassland. Journal of Biogeography, 221-225.
52. Jhc, Cornelissen, Carnelli, A. L., & Callaghan, T. V. (1999). Generalities in the growth, allocation and leaf quality responses to elevated CO2 in eight woody species. New Phytologist, 141(3), 401-409.
53. Jifon, J. L., Graham, J. H., Drouillard, D. L., & Syvertsen, J. P. (2002). Growth depression of mycorrhizal Citrus seedlings grown at high phosphorus supply is mitigated by elevated CO2. New Phytologist, 153(1), 133-142.
54. Johnsen, K. H. (1993). Growth and ecophysiological responses of black spruce seedlings to elevated CO2 under varied water and nutrient additions. Canadian Journal of Forest Research, 23(6), 1033-1042.
55. Kellomäki, S., & Wang, K. Y. (1997). Effects of elevated O3 and CO2 concentrations on photosynthesis and stomatal conductance in Scots pine. Plant, Cell & Environment, 20(8), 995-1006.
56. Kellomäki, S., & Wang, K. Y. (2001). Growth and resource use of birch seedlings under elevated carbon dioxide and temperature. Annals of Botany, 87(5), 669-682.
57. Khurana, E., & Singh, J. S. (2004). Response of five dry tropical tree seedlings to elevated CO2: impact of seed size and successional status. New Forests, 27(2), 139-157.
58. Kitaoka, S., Matsuki, S., Kitao, M., Tobita, H., Utsugi, H., Maruyama, Y., & Koike, T. (2016). The photosynthetic response of four seral deciduous broad-leaved tree seedlings grown under elevated CO2 concentrations. Journal of Agricultural Meteorology, D-14.
59. Knapp, A. K., Hamerlynck, E. P., & Owensby, C. E. (1993). Photosynthetic and water relations responses to elevated CO2 in the C4 grass Andropogon gerardii. International Journal of Plant Sciences, 154(4), 459-466.
60. Lavola, A., Nybakken, L., Rousi, M., Pusenius, J., Petrelius, M., Kellomäki, S., & Julkunen-Tiitto, R. (2013). Combination treatment of elevated UVB radiation, CO2 and temperature has little effect on silver birch (Betula pendula) growth and phytochemistry. Physiologia plantarum, 149(4), 499-514.
61. Lee, T. D., Reich, P. B., & Tjoelker, M. G. (2003). Legume presence increases photosynthesis and N concentrations of co-occurring non-fixers but does not modulate their responsiveness to carbon dioxide enrichment. Oecologia, 137(1), 22-31.
62. Lee, T. D., Tjoelker, M. G., Ellsworth, D. S., & Reich, P. B. (2001). Leaf gas exchange responses of 13 prairie grassland species to elevated CO2 and increased nitrogen supply. New Phytologist, 150(2), 405-418.
63. Lei, Y. B., Wang, W. B., Feng, Y. L., & Zheng, Y. L. (2012). Synergistic interactions of CO2 enrichment and nitrogen deposition promote growth and ecophysiological advantages of invading Eupatorium adenophorum in Southwest China. Planta, 236(4), 1205-1213.
64. Lewis, C. E., Peratoner, G., Cairns, A. J., Causton, D. R., & Foyer, C. H. (1999). Acclimation of the summer annual species, Lolium temulentum, to CO2 enrichment. Planta, 210(1), 104-114.
65. Lewis, J. D., Lucash, M., Olszyk, D. M., & Tingey, D. T. (2004). Relationships between needle nitrogen concentration and photosynthetic responses of Douglas-fir seedlings to elevated CO2 and temperature. New Phytologist, 162(2), 355-364.
66. Lewis, J. D., Smith, R. A., Ghannoum, O., Logan, B. A., Phillips, N. G., & Tissue, D. T. (2013). Industrial-age changes in atmospheric [CO2] and temperature differentially alter responses of faster-and slower-growing Eucalyptus seedlings to short-term drought. Tree Physiology, 33(5), 475-488.
67. Li, Y., Zhang, Y., Zhang, X., Korpelainen, H., Berninger, F., & Li, C. (2013). Effects of elevated CO2 and temperature on photosynthesis and leaf traits of an understory dwarf bamboo in subalpine forest zone, China. Physiologia Plantarum, 148(2), 261-272.
68. Lindroth, R. L., Roth, S., & Nordheim, E. V. (2001). Genotypic variation in response of quaking aspen (Populus tremuloides) to atmospheric CO2 enrichment. Oecologia, 126(3), 371-379.
69. Liozon, R., Badeck, F. W., Genty, B., Meyer, S., & Saugier, B. (2000). Leaf photosynthetic characteristics of beech (Fagus sylvatica) saplings during three years of exposure to elevated CO2 concentration. Tree Physiology, 20(4), 239-247.
70. Liu, J., Zhang, D., Zhou, G., & Duan, H. (2012). Changes in leaf nutrient traits and photosynthesis of four tree species: effects of elevated [CO2], N fertilization and canopy positions. Journal of Plant Ecology, 5(4), 376-390.
71. Liu, J. C., Temme, A. A., Cornwell, W. K., van Logtestijn, R. S., Aerts, R., & Cornelissen, J. H. (2016). Does plant size affect growth responses to water availability at glacial, modern and future CO2 concentrations? Ecological research, 31(2), 213-227.
72. Lovelock, C. E., Posada, J., & Winter, K. (1999). Effects of Elevated CO2 and Defoliation on Compensatory Growth and Photosynthesis of Seedlings in a Tropical Tree, Copaifera aromatica. Biotropica, 31(2), 279-287.
73. Lovelock, C. E., Winter, K., Mersits, R., & Popp, M. (1998). Responses of communities of tropical tree species to elevated CO2 in a forest clearing. Oecologia, 116(1-2), 207-218.
74. Maillard, P., Guehl, J. M., Muller, J. F., & Gross, P. (2001). Interactive effects of elevated CO2 concentration and nitrogen supply on partitioning of newly fixed 13C and 15N between shoot and roots of pedunculate oak seedlings (Quercus robur). Tree Physiology, 21(2-3), 163-172.
75. Major, J. E., Mosseler, A., & Malcolm, J. W. (2018). Genetic variation among pines and spruces in assimilation efficiencies and photosynthetic regulation under elevated CO2. Trees, 32(1), 215-229.
76. Merilo, E., Eensalu, E., Tulva, I., Raeim, O., Calfapietra, C., & Kull, O. (2010). Photosynthetic response to elevated CO2 in poplar (POP-EUROFACE) in relation to leaf nitrogen partitioning. Baltic Forestry, 16(2), 162-315.
77. Murray, M. B., Smith, R. I., Friend, A., & Jarvis, P. G. (2000). Effect of elevated [CO2] and varying nutrient application rates on physiology and biomass accumulation of Sitka spruce (Picea sitchensis). Tree Physiology, 20(7), 421-434.
78. Niinemets, Ü., Tenhunen, J. D., Canta, N. R., Chaves, M. M., Faria, T., Pereira, J. S., & Reynolds, J. F. (1999). Interactive effects of nitrogen and phosphorus on the acclimation potential of foliage photosynthetic properties of cork oak, Quercus suber, to elevated atmospheric CO2 concentrations. Global Change Biology, 5(4), 455-470.
79. Norby, R. J., Long, T. M., Hartz-Rubin, J. S., & O'neill, E. G. (2000). Nitrogen resorption in senescing tree leaves in a warmer, CO2-enriched atmosephere. Plant and Soil, 224(1), 15-29.
80. Nord, E. A., Jaramillo, R. E., & Lynch, J. P. (2015). Response to elevated CO2 in the temperate C3 grass Festuca arundinaceae across a wide range of soils. Frontiers in Plant Science, 6, 95.
81. Possell, M., Nicholas Hewitt, C., & Beerling, D. J. (2005). The effects of glacial atmospheric CO2 concentrations and climate on isoprene emissions by vascular plants. Global Change Biology, 11(1), 60-69.
82. Possell, M., & Hewitt, C. N. (2009). Gas exchange and photosynthetic performance of the tropical tree Acacia nigrescens when grown in different CO2 concentrations. Planta, 229(4), 837-846.
83. Qaderi, M. M., Kurepin, L. V., & Reid, D. M. (2006). Growth and physiological responses of canola (Brassica napus) to three components of global climate change: temperature, carbon dioxide and drought. Physiologia Plantarum, 128(4), 710-721.
84. Read, J. J., Morgan, J. A., Chatterton, N. J., & Harrison, P. A. (1997). Gas exchange and carbohydrate and nitrogen concentrations in leaves of Pascopyrum smithii (C3) and Bouteloua gracilis (C4) at different carbon dioxide concentrations and temperatures. Annals of Botany, 79(2), 197-206.
85. Rey, A., & Jarvis, P. G. (1998). Long-term photosynthetic acclimation to increased atmospheric CO2 concentration in young birch (Betula pendula) trees. Tree physiology, 18(7), 441-450.
86. Ripley, B. S., Cunniff, J., & Osborne, C. P. (2013). Photosynthetic acclimation and resource use by the C3 and C4 subspecies of Alloteropsis semialata in low CO2 atmospheres. Global Change Biology, 19(3), 900-910.
87. Ro, H. M., Kim, P. G., Lee, I. B., Yiem, M. S., & Woo, S. Y. (2001). Photosynthetic characteristics and growth responses of dwarf apple (Malus domestica Borkh. cv. Fuji) saplings after 3 years of exposure to elevated atmospheric carbon dioxide concentration and temperature. Trees, 15(4), 195-203.
88. Roberntz, P., & Stockfors, J. A. N. (1998). Effects of elevated CO2 concentration and nutrition on net photosynthesis, stomatal conductance and needle respiration of field-grown Norway spruce trees. Tree physiology, 18(4), 233-241.
89. Roden, J. S., & Ball, M. C. (1996). The effect of elevated [CO2] on growth and photosynthesis of two eucalyptus species exposed to high temperatures and water deficits. Plant Physiology, 111(3), 909-919.
90. Rogers, A., & Ellsworth, D. S. (2002). Photosynthetic acclimation of Pinus taeda (loblolly pine) to long-term growth in elevated pCO2 (FACE). Plant, Cell & Environment, 25(7), 851-858.
91. Rogers, A., Fischer, B. U., Bryant, J., Frehner, M., Blum, H., Raines, C. A., & Long, S. P. (1998). Acclimation of Photosynthesis to Elevated CO2 under Low-Nitrogen Nutrition Is Affected by the Capacity for Assimilate Utilization. Perennial Ryegrass under Free-Air CO2 Enrichment. Plant Physiology, 118(2), 683-689.
92. Rosenthal, D. M., Locke, A. M., Khozaei, M., Raines, C. A., Long, S. P., & Ort, D. R. (2011). Over-expressing the C3 photosynthesis cycle enzyme sedoheptulose-1-7 bisphosphatase improves photosynthetic carbon gain and yield under fully open air CO2 fumigation (FACE). BMC Plant Biology, 11(1), 123.
93. Roumet, C., Garnier, E., Suzor, H., Salager, J. L., & Roy, J. (2000). Short and long-term responses of whole-plant gas exchange to elevated CO2 in four herbaceous species. Environmental and Experimental Botany, 43(2), 155-169.
94. Ruiz-Vera, U. M., De Souza, A. P., Long, S. P., & Ort, D. R. (2017). The role of sink strength and nitrogen availability in the down-regulation of photosynthetic capacity in field-grown Nicotiana tabacum L. at elevated CO2 concentration. Frontiers in plant science, 8, 998.
95. Sallas, L., Luomala, E. M., Utriainen, J., Kainulainen, P., & Holopainen, J. K. (2003). Contrasting effects of elevated carbon dioxide concentration and temperature on Rubisco activity, chlorophyll fluorescence, needle ultrastructure and secondary metabolites in conifer seedlings. Tree Physiology, 23(2), 97-108.
96. Sanz-Sáez, Á., Erice, G., Aranjuelo, I., Aroca, R., RuÍz-Lozano, J. M., Aguirreolea, J., ... & Sanchez-Diaz, M. (2013). Photosynthetic and Molecular Markers of CO2-mediated Photosynthetic Downregulation in Nodulated Alfalfa. Journal of integrative plant biology, 55(8), 721-734.
97. Sanz-Sáez, Á., Erice, G., Aranjuelo, I., Nogués, S., Irigoyen, J. J., & Sánchez-Díaz, M. (2010). Photosynthetic down-regulation under elevated CO2 exposure can be prevented by nitrogen supply in nodulated alfalfa. Journal of Plant Physiology, 167(18), 1558-1565.
98. Schortemeyer, M., Atkin, O. K., McFarlane, N., & Evans, J. R. (1999). The impact of elevated atmospheric CO2 and nitrate supply on growth, biomass allocation, nitrogen partitioning and N2 fixation of Acacia melanoxylon. Functional Plant Biology, 26(8), 737-747.
99. Sebastiani, L., Minnocci, A., & Tognetti, R. (2002). Genotypic differences in the response to elevated CO2 concentration of one-year-old olive cuttings (Olea europaea L. cv. Frantoio and Moraiolo). Plant Biosystems-An International Journal Dealing with all Aspects of Plant Biology, 136(2), 199-207.
100. Sekhar, K. M., Sreeharsha, R. V., & Reddy, A. R. (2015). Differential responses in photosynthesis, growth and biomass yields in two mulberry genotypes grown under elevated CO2 atmosphere. Journal of Photochemistry and Photobiology B: Biology, 151, 172-179.
101. Serret, M. D., Yousfi, S., Vicente, R., Piñero, M. C., Otálora-Alcón, G., del Amor, F. M., & Araus, J. L. (2018). Interactive effects of CO2 concentration and water regime on stable isotope signatures, nitrogen assimilation and growth in sweet pepper. Frontiers in plant science, 8, 2180.
102. Shi, Y., Zhou, G., Jiang, Y., Wang, H., & Xu, Z. (2018). Sensitive indicators of Stipa bungeana response to precipitation under ambient and elevated CO2 concentration. International journal of biometeorology, 62(2), 141-151.
103. Sholtis, J. D., Gunderson, C. A., Norby, R. J., & Tissue, D. T. (2004). Persistent stimulation of photosynthesis by elevated CO2 in a sweetgum (Liquidambar styraciflua) forest stand. New Phytologist, 162(2), 343-354.
104. Syvertsen, J. P., Lee, L. S., & Grosser, J. W. (2000). Limitations on growth and net gas exchange of diploid and tetraploid Citrus rootstock cultivars grown at elevated CO2. Journal of the American Society for Horticultural Science, 125(2), 228-234.
105. Takeuchi, Y., Kubiske, M. E., Isebrands, J. G., Pregtizer, K. S., Hendrey, G., & Karnosky, D. F. (2001). Photosynthesis, light and nitrogen relationships in a young deciduous forest canopy under open-air CO2 enrichment. Plant, Cell & Environment, 24(12), 1257-1268.
106. Temperton, V. M., Grayston, S. J., Jackson, G., Barton, C. V. M., Millard, P., & Jarvis, P. G. (2003). Effects of elevated carbon dioxide concentration on growth and nitrogen fixation in Alnus glutinosa in a long-term field experiment. Tree Physiology, 23(15), 1051-1059.
107. Tissue, D. T., Griffin, K. L., & Ball, J. T. (1999). Photosynthetic adjustment in field-grown ponderosa pine trees after six years of exposure to elevated CO2. Tree Physiology, 19(4-5), 221-228.
108. Tissue, D. T., Griffin, K. L., Thomas, R. B., & Strain, B. R. (1995). Effects of low and elevated CO2 on C3 and C4 annuals. Oecologia, 101(1), 21-28.
109. Tissue, D. T., & Lewis, J. D. (2010). Photosynthetic responses of cottonwood seedlings grown in glacial through future atmospheric [CO2] vary with phosphorus supply. Tree Physiology, 30(11), 1361-1372.
110. Tjoelker, M. G., Oleksyn, J., & Reich, P. B. (1998). Seedlings of five boreal tree species differ in acclimation of net photosynthesis to elevated CO2 and temperature. Tree physiology, 18(11), 715-726.
111. Tjoelker, M. G., Reich, P. B., & Oleksyn, J. (1999). Changes in leaf nitrogen and carbohydrates underlie temperature and CO2 acclimation of dark respiration in five boreal tree species. Plant, Cell & Environment, 22(7), 767-778.
112. Tognetti, R., & Johnson, J. D. (1999). Responses to elevated atmospheric CO2 concentration and nitrogen supply of Quercus ilex L. seedlings from a coppice stand growing at a natural CO2 spring. Annals of forest science, 56(7), 549-561.
113. Tricker, P. J., Calfapietra, C., Kuzminsky, E., Puleggi, R., Ferris, R., Nathoo, M., ... & Taylor, G. (2004). Long-term acclimation of leaf production, development, longevity and quality following 3 yr exposure to free-air CO2 enrichment during canopy closure in Populus. New Phytologist, 162(2), 413-426.
114. Veteli, T. O., Kuokkanen, K., Julkunen-Tiitto, R., Roininen, H., & Tahvanainen, J. (2002). Effects of elevated CO2 and temperature on plant growth and herbivore defensive chemistry. Global Change Biology, 8(12), 1240-1252.
115. Vivin, P., & Guehl, J. M. (1997). Changes in carbon uptake and allocation patterns in Quercus robur seedlings in response to elevated CO2 and water stress: an evaluation with C-13 labelling. Annales Des Sciences Forestieres, 54(7), 597-610.
116. Vogan, P. J., & Sage, R. F. (2012). Effects of low atmospheric CO2 and elevated temperature during growth on the gas exchange responses of C3, C3-C4 intermediate, and C4 species from three evolutionary lineages of C4 photosynthesis. Oecologia, 169(2), 341-352.
117. Volin, J. C., Kruger, E. L., & Lindroth, R. L. (2002). Responses of deciduous broadleaf trees to defoliation in a CO2 enriched atmosphere. Tree Physiology, 22(7), 435-448.
118. Wallin, G., Hall, M., Slaney, M., Räntfors, M., Medhurst, J., & Linder, S. (2013). Spring photosynthetic recovery of boreal Norway spruce under conditions of elevated [CO2] and air temperature. Tree physiology, 33(11), 1177-1191.
119. Wand, S. J. E., & Midgley, G. F. (2004). Effects of atmospheric CO2 concentration and defoliation on the growth of Themeda triandra. Grass and Forage Science, 59(3), 215-226.
120. Wang, H., Zhou, G. S., Jiang, Y. L., Shi, Y. H., & Xu, Z. Z. (2017). Photosynthetic acclimation and leaf traits of Stipa bungeana in response to elevated CO2 under five different watering conditions. Photosynthetica, 55(1), 164-175.
121. Wang, X. Z., & Curtis, P. S. (2001). Gender-specific responses of Populus tremuloides to atmospheric CO2 enrichment. New Phytologist, 150(3), 675-684.
122. Watanabe, M., Mao, Q., Novriyanti, E., Kita, K., Takagi, K., Satoh, F., & Koike, T. (2013). Elevated CO2 enhances the growth of hybrid larch F 1 (Larix gmelinii var. japonica× L. kaempferi) seedlings and changes its biomass allocation. Trees, 27(6), 1647-1655.
123. Wheeler, T. R., Daymond, A. J., Morison, J. I. L., Ellis, R. H., & Hadley, P. (2004). Acclimation of photosynthesis to elevated CO2 in onion (Allium cepa) grown at a range of temperatures. Annals of applied biology, 144(1), 103-111.
124. Wolfe-Bellin, K. S., He, J. S., & Bazzaz, F. A. (2006). Leaf-level physiology, biomass, and reproduction of Phytolacca americana under conditions of elevated carbon dioxide and increased nocturnal temperature. International journal of plant sciences, 167(5), 1011-1020.
125. Wong, S. C. (1990). Elevated atmospheric partial pressure of CO2 and plant growth. Photosynthesis Research, 23(2), 171-180.
126. Wong, S. C., Kriedemann, P., & Farquhar, G. D. (1992). CO2× nitrogen interaction on seedling growth of four species of eucalypt. Australian Journal of Botany, 40(5), 457-472.
127. Xu, S., Zhu, X., Li, C., & Ye, Q. (2014). Effects of CO2 enrichment on photosynthesis and growth in Gerbera jamesonii. Scientia Horticulturae, 177, 77-84.
128. Zhang, S., & Dang, Q. L. (2006). Effects of carbon dioxide concentration and nutrition on photosynthetic functions of white birch seedlings. Tree physiology, 26(11), 1457-1467.
129. Zhang, S., Dang, Q. L., & Cao, B. (2013). Nutrient supply has greater influence than sink strength on photosynthetic adaptation to CO2 elevation in white birch seedlings. Plant science, 203, 55-62.
130. Zhang, Y., Duan, B., Qiao, Y., Wang, K., Korpelainen, H., & Li, C. (2008). Leaf photosynthesis of Betula albosinensis seedlings as affected by elevated CO2 and planting density. Forest Ecology and Management, 255(5-6), 1937-1944.
131. Zhao, H., Xu, X., Zhang, Y., Korpelainen, H., & Li, C. (2011). Nitrogen deposition limits photosynthetic response to elevated CO2 differentially in a dioecious species. Oecologia, 165(1), 41-54.
132. Zheng, Y., Li, F., Hao, L., Shedayi, A. A., Guo, L., Ma, C., ... & Xu, M. (2018). The optimal CO2 concentrations for the growth of three perennial grass species. BMC plant biology, 18(1), 27.
133. Ziska, L. H., & Bunce, J. A. (1994). Increasing growth temperature reduces the stimulatory effect of elevated CO2 on photosynthesis or biomass in two perennial species. Physiologia Plantarum, 91(2), 183-190.
134. Ziska, L. H., Hogan, K. P., Smith, A. P., & Drake, B. G. (1991). Growth and photosynthetic response of nine tropical species with long-term exposure to elevated carbon dioxide. Oecologia, 86(3), 383-389.
Nitrogen aaddition
1. Ambebe, T. F., Dang, Q. L., & Li, J. (2009). Low soil temperature inhibits the effect of high nutrient supply on photosynthetic response to elevated carbon dioxide concentration in white birch seedlings. Tree Physiology, 30(2), 234-243.
2. Baddeley, J. A., Woodin, S. J., & Alexander, I. J. (1994). Effects of increased nitrogen and phosphorus availability on the photosynthesis and nutrient relations of three arctic dwarf shrubs from Svalbard. Functional Ecology, 676-685.
3. Barker, D. H., Vanier, C., Naumburg, E., Charlet, T. N., Nielsen, K. M., Newingham, B. A., & Smith, S. D. (2006). Enhanced monsoon precipitation and nitrogen deposition affect leaf traits and photosynthesis differently in spring and summer in the desert shrub Larrea tridentata. New Phytologist, 169(4), 799-808.
4. Bassin, S., Schalajda, J., Vogel, A., & Suter, M. (2012). Different types of sub-alpine grassland respond similarly to elevated nitrogen deposition in terms of productivity and sedge abundance. Journal of Vegetation Science, 23(6), 1024-1034.
5. Bassin, S., Werner, R. A., Sörgel, K., Volk, M., Buchmann, N., & Fuhrer, J. (2009). Effects of combined ozone and nitrogen deposition on the in situ properties of eleven key plant species of a subalpine pasture. Oecologia, 158(4), 747-756.
6. Bauer, G. A., Berntson, G. M., & Bazzaz, F. A. (2001). Regenerating temperate forests under elevated CO2 and nitrogen deposition: comparing biochemical and stomatal limitation of photosynthesis. New Phytologist, 152(2), 249-266.
7. Bown, H. E., Watt, M. S., Clinton, P. W., Mason, E. G., & Richardson, B. (2007). Partititioning concurrent influences of nitrogen and phosphorus supply on photosynthetic model parameters of Pinus radiata. Tree Physiology, 27(3), 335-344.
8. Bown, Horacio E., Watt, Michael S., Mason, Euan G., Clinton, Peter W., & Whitehead, David. (2009). The influence of nitrogen and phosphorus supply and genotype on mesophyll conductance limitations to photosynthesis in Pinus radiata. Tree Physiology, 29(9), 1143-1151.
9. Bungard, R. A., Scholes, J. D., & Press, M. C. (2000). The influence of nitrogen on rain forest dipterocarp seedlings exposed to a large increase in irradiance. Plant, Cell & Environment, 23(11), 1183-1194.
10. Cao, B., Dang, Q. L., & Zhang, S. (2007). Relationship between photosynthesis and leaf nitrogen concentration in ambient and elevated [CO2] in white birch seedlings. Tree physiology, 27(6), 891-899.
11. Cao, X., Zhong, C., Sajid, H., Zhu, L., Zhang, J., Wu, L., & Jin, Q. (2017). Effects of watering regime and nitrogen application rate on the photosynthetic parameters, physiological characteristics, and agronomic traits of rice. Acta Physiologiae Plantarum, 39(6), 135.
12. Carswell, F. E., Whitehead, D., Rogers, G. N., & Mcseveny, T. M. (2005). Plasticity in photosynthetic response to nutrient supply of seedlings from a mixed conifer-angiosperm forest. Austral ecology, 30(4), 426-434.
13. Chiwa, M., Matsuda, T., Nakatani, N., Kobayashi, T., Kume, A., & Sakugawa, H. (2012). Effects of canopy N uptake on foliar CO2 assimilation rates and biomass production and allocation in Japanese red pine seedlings. Canadian journal of forest research, 42(7), 1395-1403.
14. Crous, K. Y., O'Sullivan, O. S., Zaragoza-Castells, J., Bloomfield, K. J., Negrini, A. C. A., Meir, P., ... & Atkin, O. K. (2017). Nitrogen and phosphorus availabilities interact to modulate leaf trait scaling relationships across six plant functional types in a controlled-environment study. New Phytologist, 215(3), 992-1008.
15. Cruz, J. L., Alves, A. A., LeCain, D. R., Ellis, D. D., & Morgan, J. A. (2016). Interactive effects between nitrogen fertilization and elevated CO2 on growth and gas exchange of papaya seedlings. Scientia horticulturae, 202, 32-40.
16. Curtis, P. S., Vogel, C. S., Wang, X., Pregitzer, K. S., Zak, D. R., Lussenhop, J., ... & Teeri, J. A. (2000). Gas exchange, leaf nitrogen, and growth efficiency of Populus tremuloides in a CO2-enriched atmosphere. Ecological Applications, 10(1), 3-17.
17. Davey, P. A., Parsons, A. J., Atkinson, L., Wadge, K., & Long, S. P. (1999). Does photosynthetic acclimation to elevated CO2 increase photosynthetic nitrogen-use efficiency? A study of three native UK grassland species in open-top chambers. Functional Ecology, 13, 21-28.
18. Farage, P. K., McKee, I. F., & Long, S. P. (1998). Does a low nitrogen supply necessarily lead to acclimation of photosynthesis to elevated CO2? Plant Physiology, 118(2), 573-580.
19. Fetcher, Ned, Haines, Bruce L., Cordero, Roberto A., Lodge, D. Jean, Walker, Lawrence R., Fernandez, Denny S., & Lawrence, William T. (1996). Responses of Tropical Plants to Nutrients and Light on a Landslide in Puerto Rico. Journal of Ecology, 84(3), 331-341.
20. Fusaro, L., Palma, A., Salvatori, E., Basile, A., Maresca, V., Karam, E. A., & Manes, F. (2017). Functional indicators of response mechanisms to nitrogen deposition, ozone, and their interaction in two Mediterranean tree species. PloS one, 12(10), e0185836.
21. Fusaro, L., Salvatori, E., & Manes, F. (2017). Effects of nitrogen deposition, drought and their interaction, on functional and structural traits of Fraxinus ornus L. and Quercus ilex L. Plant Biosystems-An International Journal Dealing with all Aspects of Plant Biology, 151(1), 174-189.
22. Grassi, G., Meir, P., Cromer, R., Tompkins, D., & Jarvis, P. G. (2002). Photosynthetic parameters in seedlings of Eucalyptus grandis as affected by rate of nitrogen supply. Plant, Cell & Environment, 25(12), 1677-1688.
23. Griffin, K. L., Thomas, R. B., & Strain, B. R. (1993). Effects of nitrogen supply and elevated carbon dioxide on construction cost in leaves of Pinus taeda (L.) seedlings. Oecologia, 95(4), 575-580.
24. Guo, X., Wang, R., Chang, R., Liang, X., Wang, C., Luo, Y., ... & Guo, W. (2014). Effects of nitrogen addition on growth and photosynthetic characteristics of Acer truncatum seedlings. Dendrobiology, 72.
25. Harrington, R. A., Fownes, J. H., & Cassidy, T. M. (2004). Japanese barberry (Berberis thunbergii) in forest understory: leaf and whole plant responses to nitrogen availability. The American midland naturalist, 151(2), 206-217.
26. Hättenschwiler, S., & Körner, C. (1997). Biomass allocation and canopy development in spruce model ecosystems under elevated CO2 and increased N deposition. Oecologia, 113(1), 104-114.
27. Hernández, E. I., Vilagrosa, A., Luis, V. C., Llorca, M., Chirino, E., & Vallejo, V. R. (2009). Root hydraulic conductance, gas exchange and leaf water potential in seedlings of Pistacia lentiscus L. and Quercus suber L. grown under different fertilization and light regimes. Environmental and Experimental Botany, 67(1), 269-276.
28. Hyldgaard, B., Sorrell, B., Olesen, B., Riis, T., & Brix, H. (2012). Geographically distinct Ceratophyllum demersum populations differ in growth, photosynthetic responses and phenotypic plasticity to nitrogen availability. Functional Plant Biology, 39(9), 774-783.
29. James, J. J. (2008). Leaf nitrogen productivity as a mechanism driving the success of invasive annual grasses under low and high nitrogen supply. Journal of Arid Environments, 72(10), 1775-1784.
30. Jifon, J. L., & Wolfe, D. W. (2002). Photosynthetic acclimation to elevated CO2 in Phaseolus vulgaris L. is altered by growth response to nitrogen supply. Global Change Biology, 8(10), 1018-1027.
31. Kellomäki, S., & Wang, K. Y. (1997). Photosynthetic responses of Scots pine to elevated CO2 and nitrogen supply: Results of a branch-in-bag experiment. Tree Physiology, 17(4), 231-240.
32. Khurana, E., & Singh, J. S. (2004). Impact of elevated nitrogen inputs on seedling growth of five dry tropical tree species as affected by life-history traits. Canadian journal of botany, 82(2), 158-167.
33. Kitao, M., Koike, T., Tobita, H., & Maruyama, Y. (2005). Elevated CO2 and limited nitrogen nutrition can restrict excitation energy dissipation in photosystem II of Japanese white birch (Betula platyphylla var. japonica) leaves. Physiologia Plantarum, 125(1), 64-73.
34. Kitaoka, S., Watanabe, Y., & Koike, T. (2009). The effects of cleared larch canopy and nitrogen supply on gas exchange and leaf traits in deciduous broad-leaved tree seedlings. Tree physiology, 29(12), 1503-1511.
35. Lee, T. D., Tjoelker, M. G., Ellsworth, D. S., & Reich, P. B. (2001). Leaf gas exchange responses of 13 prairie grassland species to elevated CO2 and increased nitrogen supply. New Phytologist, 150(2), 405-418.
36. Lei, Y. B., Wang, W. B., Feng, Y. L., & Zheng, Y. L. (2012). Synergistic interactions of CO2 enrichment and nitrogen deposition promote growth and ecophysiological advantages of invading Eupatorium adenophorum in Southwest China. Planta, 236(4), 1205-1213.
37. Li, J., Dong, T., Guo, Q., & Zhao, H. (2015). Populus deltoides females are more selective in nitrogen assimilation than males under different nitrogen forms supply. Trees, 29(1), 143-159.
38. Li, J., Guo, Q., Zhang, J., Korpelainen, H., & Li, C. (2016). Effects of nitrogen and phosphorus supply on growth and physiological traits of two Larix species. Environmental and Experimental Botany, 130, 206-215.
39. Liu, J., Zhang, D., Zhou, G., & Duan, H. (2012). Changes in leaf nutrient traits and photosynthesis of four tree species: effects of elevated [CO2], N fertilization and canopy positions. Journal of Plant Ecology, 5(4), 376-390.
40. Luo, Y., Guo, W., Yuan, Y., Liu, J., Du, N., & Wang, R. (2014). Increased nitrogen deposition alleviated the competitive effects of the introduced invasive plant Robinia pseudoacacia on the native tree Quercus acutissima. Plant and soil, 385(1-2), 63-75.
41. Maillard, P, Guehl, J. M., Muller, J. F., & Gross, P. (2001). Interactive effects of elevated CO2 concentration and nitrogen supply on partitioning of newly fixed 13C and 15N between shoot and roots of pedunculate oak seedlings (Quercus robur). Tree Physiology, 21(2-3), 163.
42. Makoto, K., & Koike, T. (2007). Effects of nitrogen supply on photosynthetic and anatomical changes in current-year needles of Pinus koraiensis seedlings grown under two irradiances. Photosynthetica, 45(1), 99-104.
43. Mao, Q. Z., Watanabe, M., Imori, M., Kim, Y. S., Kita, K., & Koike, T. (2012). Photosynthesis and nitrogen allocation in needles in the sun and shade crowns of hybrid larch saplings: effect of nitrogen application. Photosynthetica, 50(3), 422-428.
44. Mao, W., Li, Y. L., Zhao, X. Y., Zhang, T. H., & Liu, X. P. (2016). Variations of leaf economic spectrum of eight dominant plant species in two successional stages under contrasting nutrient supply. Polish Journal of Ecology, 64(1), 14-25.
45. Mariana, Villagra, Campanello, Paula I, Bucci, Sandra J, & Guillermo, Goldstein. (2013). Functional relationships between leaf hydraulics and leaf economic traits in response to nutrient addition in subtropical tree species. Tree Physiology, 33(12), 1308.
46. Volin, J. C., & Reich, P. B. (1996). Interaction of elevated CO2 and O3 on growth, photosynthesis and respiration of three perennial species grown in low and high nitrogen. Physiologia Plantarum, 97(4), 674-684.
47. Maroco, J. P., Breia, E., Faria, T., Pereira, J. S., & Chaves, M. M. (2002). Effects of long-term exposure to elevated CO2 and N fertilization on the development of photosynthetic capacity and biomass accumulation in Quercus suber L. Plant, Cell & Environment, 25(1), 105-113.
48. Masarovičová, E., Welschen, R., Lux, A., Lambers, H., Argalášová, K., Brandšteterová, E., & Čaniová, A. (2000). Photosynthesis, biomass partitioning and peroxisomicine A1 production of Karwinskia species in response to nitrogen supply. Physiologia Plantarum, 108(3), 300-306.
49. Mayor, J. R., Mack, M. C., & Schuur, E. A. (2015). Decoupled stoichiometric, isotopic, and fungal responses of an ectomycorrhizal black spruce forest to nitrogen and phosphorus additions. Soil Biology and Biochemistry, 88, 247-256.
50. McKinnon, L. M., & Mitchell, A. K. (2003). Photoprotection, not increased growth, characterizes the response of Engelmann spruce (Picea engelmannii) seedlings to high light, even when resources are plentiful. New Phytologist, 160(1), 69-79.
51. Meziane, D., & Shipley, B. (2001). Direct and indirect relationships between specific leaf area, leaf nitrogen and leaf gas exchange. Effects of irradiance and nutrient supply. Annals of Botany, 88(5), 915-927.
52. Mo, J., Li, D., & Gundersen, P. (2008). Seedling growth response of two tropical tree species to nitrogen deposition in southern China. European Journal of Forest Research, 127(4), 275-283.
53. Mooney, H. A., Fichtner, K., & Schulze, E. D. (1995). Growth, photosynthesis and storage of carbohydrates and nitrogen in Phaseolus lunatus in relation to resource availability. Oecologia, 104(1), 17-23.
54. Nakamura, T., Koike, T., Lei, T., Ohashi, K., Shinano, T., & Tadano, T. (1999). The effect of CO2 enrichment on the growth of nodulated and non-nodulated isogenic types of soybean raised under two nitrogen concentrations. Photosynthetica, 37(1), 61-70.
55. Niinemets, Ü., Tenhunen, J. D., Canta, N. R., Chaves, M. M., Faria, T., Pereira, J. S., & Reynolds, J. F. (1999). Interactive effects of nitrogen and phosphorus on the acclimation potential of foliage photosynthetic properties of cork oak, Quercus suber, to elevated atmospheric CO2 concentrations. Global Change Biology, 5(4), 455-470.
56. Pakeman, R. J., & Lee, J. A. (1991). The ecology of the strandline annuals Cakile maritima and Salsola kali. I. Environmental factors affecting plant performance. The Journal of Ecology, 143-153.
57. Palmroth, S., Bach, L. H., Nordin, A., & Palmqvist, K. (2014). Nitrogen-addition effects on leaf traits and photosynthetic carbon gain of boreal forest understory shrubs. Oecologia, 175(2), 457-470.
58. Pivovaroff, A. L., Santiago, L. S., Vourlitis, G. L., Grantz, D. A., & Allen, M. F. (2016). Plant hydraulic responses to long-term dry season nitrogen deposition alter drought tolerance in a Mediterranean-type ecosystem. Oecologia, 181(3), 721-731.
59. Portsmuth, A., & Niinemets, Ü. (2006). Interacting controls by light availability and nutrient supply on biomass allocation and growth of Betula pendula and B. pubescens seedlings. Forest Ecology and Management, 227(1-2), 122-134.
60. Portsmuth, A., & Niinemets, Ü. (2007). Structural and physiological plasticity in response to light and nutrients in five temperate deciduous woody species of contrasting shade tolerance. Functional ecology, 21(1), 61-77.
61. Raich, J. W., Russell, A. E., Crews, T. E., Farrington, H., & Vitousek, P. M. (1996). Both nitrogen and phosphorus limit plant production on young Hawaiian lava flows. Biogeochemistry, 32(1), 1-14.
62. Retta, M., Yin, X., van der Putten, P. E., Cantre, D., Berghuijs, H. N., Ho, Q. T., ... & Nicolaï, B. M. (2016). Impact of anatomical traits of maize (Zea mays L.) leaf as affected by nitrogen supply and leaf age on bundle sheath conductance. Plant science, 252, 205-214.
63. Rogers, A., Fischer, B. U., Bryant, J., Frehner, M., Blum, H., Raines, C. A., & Long, S. P. (1998). Acclimation of Photosynthesis to Elevated CO2 under Low-Nitrogen Nutrition Is Affected by the Capacity for Assimilate Utilization. Perennial Ryegrass under Free-Air CO2 Enrichment. Plant Physiology, 118(2), 683-689.
64. Rosati, A., Esparza, G., DeJong, T. M., & Pearcy, R. W. (1999). Influence of canopy light environment and nitrogen availability on leaf photosynthetic characteristics and photosynthetic nitrogen-use efficiency of field-grown nectarine trees. Tree Physiology, 19(3), 173-180.
65. Ruiz-Vera, Ursula M., De Souza, Amanda P., Long, Stephen P., & Ort, Donald R. (2017). The Role of Sink Strength and Nitrogen Availability in the Down-Regulation of Photosynthetic Capacity in Field-Grown Nicotiana tabacum L. at Elevated CO2 Concentration. Frontiers in Plant Science, 8.
66. Sanz-Sáez, Á., Erice, G., Aranjuelo, I., Nogués, S., Irigoyen, J. J., & Sánchez-Díaz, M. (2010). Photosynthetic down-regulation under elevated CO2 exposure can be prevented by nitrogen supply in nodulated alfalfa. Journal of Plant Physiology, 167(18), 1558-1565..
67. Strengbom, J., & Reich, P. B. (2006). Elevated [CO2] and increased N supply reduce leaf disease and related photosynthetic impacts on Solidago rigida. Oecologia, 149(3), 519-525.
68. Talhelm, A. F., Pregitzer, K. S., & Burton, A. J. (2011). No evidence that chronic nitrogen additions increase photosynthesis in mature sugar maple forests. Ecological Applications, 21(7), 2413-2424.
69. Tavarini, S., Pagano, I., Guidi, L., & Angelini, L. G. (2016). Impact of nitrogen supply on growth, steviol glycosides and photosynthesis in Stevia rebaudiana Bertoni. Plant Biosystems-An International Journal Dealing with all Aspects of Plant Biology, 150(5), 953-962.
70. Temperton, V. M., Grayston, S. J., Jackson, G., Barton, C. V. M., Millard, P., & Jarvis, P. G. (2003). Effects of elevated carbon dioxide concentration on growth and nitrogen fixation in Alnus glutinosa in a long-term field experiment. Tree Physiology, 23(15), 1051-1059.
71. Thakur, A. K., Rath, S., & Mandal, K. G. (2013). Differential responses of system of rice intensification (SRI) and conventional flooded-rice management methods to applications of nitrogen fertilizer. Plant and soil, 370(1-2), 59-71.
72. Tjoelker, M. G., & Luxmoore, R. J. (1991). Soil nitrogen and chronic ozone stress influence physiology, growth and nutrient status of Pinus taeda L. and Liriodendron tulipifera L. seedlings. New Phytologist, 119(1), 69-81.
73. Tognetti, R., & Johnson, J. D. (1999). Responses to elevated atmospheric CO2 concentration and nitrogen supply of Quercus ilex L. seedlings from a coppice stand growing at a natural CO2 spring. Annals of forest science, 56(7), 549-561.
74. Valera-Burgos, J., Zunzunegui, M., & Díaz-Barradas, M. C. (2013). Do leaf traits and nitrogen supply affect decomposability rates of three Mediterranean species growing under different competition levels? Pedobiologia, 56(3), 113-119.
75. van de Weg, M. J., Shaver, G. R., & Salmon, V. G. (2013). Contrasting effects of long term versus short-term nitrogen addition on photosynthesis and respiration in the Arctic. Plant ecology, 214(10), 1273-1286.
76. Wang, A. Y., Wang, M., Yang, D., Song, J., Zhang, W. W., Han, S. J., & Hao, G. Y. (2016). Responses of hydraulics at the whole-plant level to simulated nitrogen deposition of different levels in Fraxinus mandshurica. Tree physiology, 36(8), 1045-1055.
77. Wang, C., Xiao, H., Liu, J., Zhou, J., & Du, D. (2016). Insights into the Effects of Simulated Nitrogen Deposition on Leaf Functional Traits of Rhus Typhina. Polish Journal of Environmental Studies, 25(3).
78. Wang, G. (2014). Carbon allocation of Chinese pine seedlings along a nitrogen addition gradient. Forest ecology and management, 334, 114-121.
79. Wang, M., Shi, S., Lin, F., Hao, Z., Jiang, P., & Dai, G. (2012). Effects of soil water and nitrogen on growth and photosynthetic response of Manchurian ash (Fraxinus mandshurica) seedlings in northeastern China. PloS one, 7(2), e30754.
80. Wang, X., & Curtis, P. S. (2001). Gender-specific responses of Populus tremuloides to atmospheric CO2 enrichment. New Phytologist, 150(3), 675-684.
81. Warren, C. R., & Adams, M. A. (2002). Phosphorus affects growth and partitioning of nitrogen to Rubisco in Pinus pinaster. Tree Physiology, 22(1), 11-19.
82. Warren, C. R., Dreyer, E., & Adams, M. A. (2003). Photosynthesis-Rubisco relationships in foliage of Pinus sylvestris in response to nitrogen supply and the proposed role of Rubisco and amino acids as nitrogen stores. Trees, 17(4), 359-366.
83. Zhang, W., Shen, W., Zhu, S., Wan, S., Luo, Y., Yan, J., ... & Dai, K. (2015). CAN canopy addition of nitrogen better illustrate the effect of atmospheric nitrogen deposition on forest ecosystem? Scientific reports, 5, 11245.
84. Wu, F., Bao, W., Li, F., & Wu, N. (2008). Effects of drought stress and N supply on the growth, biomass partitioning and water-use efficiency of Sophora davidii seedlings. Environmental and Experimental Botany, 63(1-3), 248-255.
85. Yahdjian, L., Gherardi, L., & Sala, O. E. (2014). Grasses have larger response than shrubs to increased nitrogen availability: a fertilization experiment in the Patagonian steppe. Journal of Arid Environments, 102, 17-20.
86. Yan, Z., Kim, N., Han, W., Guo, Y., Han, T., Du, E., & Fang, J. (2015). Effects of nitrogen and phosphorus supply on growth rate, leaf stoichiometry, and nutrient resorption of Arabidopsis thaliana. Plant and Soil, 388(1-2), 147-155.
87. Yang, Y., Guo, J., Wang, G., Yang, L., & Yang, Y. (2012). Effects of drought and nitrogen addition on photosynthetic characteristics and resource allocation of Abies fabri seedlings in eastern Tibetan Plateau. New forests, 43(4), 505-518.
88. Yao, X., & Liu, Q. (2007). Changes in photosynthesis and antioxidant defenses of Picea asperata seedlings to enhanced ultraviolet-B and to nitrogen supply. Physiologia Plantarum, 129(2), 364-374.
89. Yao, X., & Liu, Q. (2009). The effects of enhanced ultraviolet-B and nitrogen supply on growth, photosynthesis and nutrient status of Abies faxoniana seedlings. Acta physiologiae plantarum, 31(3), 523-529.
90. Yu, L., Dong, T. F., Lu, Y. B., Song, M. Y., & Duan, B. L. (2016). Ecophysiological responses of Cunninghamia lanceolata to nongrowing-season warming, nitrogen deposition, and their combination. Photosynthetica, 54(4), 598-610.
91. Yuan, Y., Guo, W., Ding, W., Du, N., Luo, Y., Liu, J., ... & Wang, R. (2013). Competitive interaction between the exotic plant Rhus typhina L. and the native tree Quercus acutissima Carr. in Northern China under different soil N: P ratios. Plant and soil, 372(1-2), 389-400.
92. Zhang, L., Yang, Y., Zhan, X., Zhang, C., Zhou, S., & Wu, D. (2010). Responses of a dominant temperate grassland plant (Leymus chinensis) to elevated carbon dioxide and nitrogen addition in China. Journal of environmental quality, 39(1), 251-259.
93. Zhang, R., Wu, J., Li, Q., Hänninen, H., Peng, C., Yao, H., ... & Ying, Y. (2017). Nitrogen deposition enhances photosynthesis in moso bamboo but increases susceptibility to other stress factors. Frontiers in plant science, 8, 1975.
94. Zhang, S., & Dang, Q. L. (2006). Effects of carbon dioxide concentration and nutrition on photosynthetic functions of white birch seedlings. Tree physiology, 26(11), 1457-1467.
95. Zhang, S., Dang, Q. L., & Cao, B. (2013). Nutrient supply has greater influence than sink strength on photosynthetic adaptation to CO2 elevation in white birch seedlings. Plant science, 203, 55-62.
96. Zhang, X. C., Yu, X. F., & Ma, Y. F. (2013). Effect of nitrogen application and elevated CO2 on photosynthetic gas exchange and electron transport in wheat leaves. Photosynthetica, 51(4), 593-602.
97. Zhang, Y., Han, Q., Guo, Q., & Zhang, S. (2016). Physiological and proteomic analysis reveals the different responses of Cunninghamia lanceolata seedlings to nitrogen and phosphorus additions. Journal of proteomics, 146, 109-121.
98. Zhao, H., Xu, X., Zhang, Y., Korpelainen, H., & Li, C. (2011). Nitrogen deposition limits photosynthetic response to elevated CO 2 differentially in a dioecious species. Oecologia, 165(1), 41-54.
99. Zheng, L. L., Zhao, Q., Yu, Z. Y., Zhao, S. Y., & Zeng, D. H. (2017). Altered leaf functional traits by nitrogen addition in a nutrient-poor pine plantation: A consequence of decreased phosphorus availability. Scientific reports, 7(1), 7415.

## Sheet: Figure2a
Figure2a Response ratios of leaf traits
Am					Nm					SLA
warming	drought	eCO2	nitrogen		warming	drought	eCO2	nitrogen		warming	drought	eCO2	nitrogen
30.1655	-109.621	-20.1218	12.4873		-15.8957	12.033	-13.7514	49.9493		8.63346	-17.6211	-10.7358	10.7753
5.903	-19.7296	-8.15986	14.5585		-3.85641	-50.2457	3.33351	37.3678		-11.5229	-8.68395	-4.87902	-6.39038
0.24311	24.5303	-16.8821	37.2567		-4.30026	-9.32879	-18.134	43.8758		19.0063	37.2703	-17.2169	-5.2368
15.1116	-80.8883	35.2917	-16.4623		12.9625	2.57084	-27.6223	28.7595		5.903	-16.9935	-24.7075	2.20629
-32.2301	28.5506	-5.64942	4.67609		-8.79261	16.3406	-35.9609	14.9184		-7.24167	28.9569	-27.4487	0.03237
-24.8985	-84.555	-64.474	-34.8104		-15.155	-2.36697	-12.9593	11.3818		68.6663	3.86447	-13.5881	-4.13879
-60.1431	-37.9498	0.98756	83.3316		7.34867	24.3763	-17.6669	9.01682		51.5808	7.1459	22.9033	2.47907
-5.12937	-34.5383	-23.8594	24.829		16.2771	18.8221	1.55042	15.0457		-3.84663	30.1105	26.7542	0.63952
18.0532	-67.5932	-3.36678	10.6196		-17.8822	45.4018	-10.6018	14.4563		4.655	18.5717	2.65268	4.35045
29.1393	-33.9072	8.18066	34.9981		-16.7881	20.3076	-1.76996	0.07214		23.9061	8.00427	16.7992	6.68966
6.72697	-48.5575	-30.08	-44.9664		0.83218	3.92207	-8.16059	28.2652		-5.93898	-6.28017	-3.91201	-3.42653
-22.4209	-33.8011	9.51891	-26.8543		-3.26213	-7.95526	-38.2271	24.1452		-4.46322	-4.53478	-23.0056	1.37253
-3.55067	-58.8716	45.1316	-4.41497		-0.77736	-18.3337	-39.9984	12.1877		-0.0719	9.53102	-7.08853	-1.88371
23.4824	-47.2756	-12.0543	36.4347		0	-10.6733	-5.19591	19.9731		6.8249	3.69046	-2.06497	1.10297
-7.27512	-105.457	3.96059	68.4026		-21.3574	9.86306	-41.6491	10.4443		2.29959	-19.7772	0.29412	0.02538
-19.2857	-40.9027	11.6313	2.47351		2.33421	8.05135	-60.0338	12.2393		-10.2654	5.18279	-11.5347	-7.29876
31.2346	-24.5195	14.3651	62.1997		-8.17551	-8.13648	-17.9886	12.6391		-3.55067	-48.5916	-38.4259	-3.60061
-17.2818	12.0428	-33.2279	-5.43538		-2.86188	-0.80692	-9.69179	16.4899		-25.167	-43.4053	-1.84243	-10.304
-0.59887	-121.137	0.24141	-90.4848		-16.4214	4.03991	-49.6672	9.87149		-31.1162	-21.2982	-18.4293	-22.8627
8.63722	-137.349	26.1323	-0.10732		-11.629	8.70114	-2.72306	0.02779		-0.08379	-58.2822	-5.8922	14.7896
20.6668	-72.1262	21.5424	-69.412		-3.50004	17.3019	-1.4832	17.2276		3.35626	6.08305	-5.93325	0.21938
2.69822	-137.556	37.8517	-43.2066		-0.28209	1.53613	-43.3383	6.73147		-4.49126	-10.5833	-6.89933	36.5274
18.4815	-36.9183	-4.03513	2.69432		-3.6105	1.0508	-17.3664	11.2389		11.2609	0.05775	-9.99377	44.2939
-13.8988	-7.48442	32.322	90.8165		-8.24967	12.6484	-26.2364	34.9374		-9.58349	17.2758	-17.8091	18.9289
-8.61618	-12.804	29.7162	42.6303		-9.77955	23.7001	-17.3991	23.2178		2.93686	-10.8397	-9.06825	0.3281
3.28522	-39.0529	40.1858	-4.88908		-8.14471	12.588	-5.87847	53.5628		0	-13.8984	-12.3345	-37.9282
5.47454	-21.1038	31.814	-7.2956		20.8298	32.0908	-7.89663	39.065		-12.6242	-16.7796	-10.0229	3.14669
-33.5738	-30.1984	34.2474	-19.3028		-0.45746	54.2324	-26.3394	25.4892		-15.2507	-60.8412	-14.4008	-8.69357
-1.06142	-26.7391	27.7358	-46.3204		-7.46576	-0.34542	-18.726	11.8482		-16.2327	-22.8879	-10.9103	-0.09333
-0.2275	-47.1219	30.0892	-10.1914		-21.2459	0	-0.55388	2.06193		10.0643	-69.7061	-3.41581	3.7075
0.23467	-18.6295	31.5081	13.0597		23.2993	4.04914	-28.9032	19.4495		3.91711	-20.8401	-14.8533	38.7737
-0.32414	-8.77272	-31.0295	35.8074		3.32959	-8.77756	-14.8396	9.87673		11.1358	-15.8446	-8.18466	1.01726
-8.89772	-16.1622	19.8305	16.1913		7.98812	-16.377	-25.1596	21.1632		21.9859	-15.7827	-8.11255	-24.4545
6.51575	-15.8598	17.0992	25.3751		19.3608	5.86669	-3.13475	40.3274		28.7682	1.6912	6.3013	-34.4992
-17.3819	-94.4033	10.4815	14.6909		-48.2231	-9.38939	-4.52523	54.0794		21.6026	-0.81399	-9.91712	-37.6999
-16.1015	-37.5715	48.9735	-12.948		-28.9466	67.2834	-3.98496	-4.74496		12.268	-23.2221	-18.4779	-39.1528
32.6248	-27.6281	25.563	-37.4752		-28.1761	15.7332	-1.01518	7.5356		19.2111	-1.62605	-28.1117	-42.8222
21.4386	-62.8455	47.0615	-27.4482		3.4766	1.72103	-31.8454	16.8113		27.2297	-13.486	-7.35587	-20.3524
9.46474	-66.0542	21.5475	37.9183		-28.8244	33.6472	-25.672	31.1316		4.57826	-14.298	-1.51639	1.60738
40.5465	7.4595	-44.9308	35.3952		-35.9824	1.64678	-4.29738	37.5169		8.29491	11.9408	-1.03166	-27.5956
10.8769	-32.0399	-12.6151	45.522		8.73918	13.4012	-10.4573	56.3344		-0.31898	1.07144	-20.1989	16.8574
29.8967	-168.935	-16.1082	-9.0956		-4.19208	-10.8085	-13.2261	77.0739		13.443	0.7758	-20.6314	-9.43628
-7.34445	-18.8805	45.9465	5.23063		-21.4356	6.68717	-10.4329	69.8518		28.0042	-9.13963	-5.71584	2.53672
10.5919	-14.054	0.00402	-40.3296		-9.1941	15.3371	0	87.4531		27.9354	-5.15185	-13.2698	-27.8713
	-12.5241	59.2861	8.00873		18.3378	-5.63908	-9.23733	40.7592		-1.32703	-16.2367	-11.6789	-15.0971
	1.19699	-12.6031	-1.98145		5.30582	1.95385	-4.25596	-22.1058		13.2524	-2.72574	13.4312	24.2625
	-62.3039	10.1822	-18.4963		-13.8339	-7.70159	-10.0084	5.12695		27.0808	-16.9987	-6.08038	6.7219
	-156.109	51.5595	21.9137		8.90228	-14.5954	-9.23733	7.23964		25.5159	-14.3892	0.15426	14.5108
	-143.874	27.1273	4.49738		-4.16496	0	-39.5896	16.337		-15.3122	-41.9139	-8.41654	-7.61467
	-98.0218	83.1061	22.8593		-9.98663	14.9223	-8.62212	46.4974		-25.621	-13.9562	-6.28768	-4.84717
	-59.2405	19.0188	-28.3757		-14.9444	49.3909	-4.22004	114.929		-10.414	-23.1441	-4.98333	-25.0411
	-15.1921	-39.1937	42.4603		-3.3987	-6.12909	-22.3144	61.3789		-8.70114	-36.1034	-16.8841	10.3981
	-32.1809	-16.422	47.0474		9.09018	-2.06088	-24.8896	49.1162		13.7784	-9.1536	-3.19586	0.68027
	-22.2313	-1.95113	-15.6405		12.2904	-17.4883	-22.0991	57.8018		-4.12043	3.82268	-10.6245	12.5163
		-4.40642	33.989		12.4578	0	-5.40979	42.2632		4.90236	-33.5057	-53.3215	0
		-9.92099	35.4571		4.91273	5.78493	-9.82953	72.069		0	-25.6456	-11.8365	7.4108
		-8.21336	35.2472		-15.5434	16.7408	-10.1536	16.7287		2.99424	-19.2534	-8.365	-6.20995
		27.0389	-18.269		14.4807	13.6954	-11.8418	25.9761		1.66117	-25.8453	-9.36356	-5.50568
		-0.09835	36.2183		10.5135	5.76577	18.3478	55.8648		-0.17986	-26.6543	-26.2494	37.697
		-5.11715	11.4093		38.0014	16.7053	-27.9879	27.4875		10.3204	-16.4219	-21.7581	8.59492
		8.31567	7.24729			14.2323	-11.5684	22.4814		2.33474	20.2443	-2.09019	-2.03164
		7.82067	-9.03625			9.12914	-6.28009	65.0744		9.71506	-4.59562	-6.80771	12.4808
		-12.3468	11.9563			-6.89929	-28.5362	21.5814		11.7783	-4.08726	-5.63756	2.7634
		6.0766	-1.92219			6.66914	-29.1124	26.0283		27.5412	-5.99122	-9.97202	-8.54101
		19.053	-24.2862			10.8096	-10.5483	36.7823		0.53005	-13.0469	-33.1339	12.471
		0.75836	-10.7823			16.2273	-8.49371	33.0917		2.89719	-6.04436	-11.3396	29.2428
		-11.6683	9.02872			0.22334	-23.1232	57.8045		-2.32477	-5.1788	-4.84122	-2.93382
		-8.04631	17.3353			-44.8359	-14.5954	53.1121		18.5761	-5.74	-0.4739	5.79498
		18.3431	8.52749			-23.7976	-30.9004	12.0765		8.50259	-5.73609	-18.5899	5.54062
		29.2076	31.0343			-4.20223	-2.63972	-0.0891		14.8792	-2.59598	-12.0788	0.51954
		22.8843	29.0734			2.70053	-6.99558	28.7682		2.39687	-28.2363	-15.3234	3.77027
		16.3605	24.6006			81.7002	-28.1579	68.4429		19.1653	-46.0277	-5.46979	5.96628
		-38.1779	47.0619			-31.8726	-14.4224	9.1239		2.293	-21.2612	-4.02877	-23.9872
		-41.4019	1.58105			-9.79502	-3.14633	-1.45131		10.1898	-8.29649	-18.1638	6.15995
		35.4644	82.6174				-7.07352	37.3011		6.06956	28.6946	-17.2868	24.8866
		35.7883	-8.20482				-33.1332	12.3403		8.86821	2.38903	-6.18055	3.79291
		45.1003	5.4529				-18.7726	22.4312		6.42347	-17.558	-18.1977	-6.28409
		71.9656	6.26989				-12.5544	13.3531		3.3401	1.54934	-12.2121	5.17379
		46.0472	14.9244				-1.55042	24.1162		0.02806	-20.5484	-1.26852	10.1172
		-24.2265	0.38464				-73.6004	20.0671		20.6792	-2.07547	-2.52615	9.25543
		-25.3523	12.6607				-68.6562	87.9733		6.85627	-43.1657	-107.471	0.12191
		1.36057	46.6514				-58.3779	67.5662		13.3531	-28.2479	-40.6949	0.38293
		42.6343	1.32892				-59.1557	23.8675		7.34782	-2.05981	-49.2345	1.17572
		-15.7004	152.471				-16.4528	25.8412		-0.36891	0	-72.1831	-8.69545
		-11.5999	67.7736				-18.9745	81.942		7.02043	5.12637	-34.4864	-6.29483
		-30.0105	54.7968				-14.49	8.00433		0	3.94458	-23.912	-2.1109
		-24.953	3.96653				-9.73635	13.4595			8.61245	-23.4387	-2.66487
		-5.24711	42.8005				-6.72779	11.1301			1.82586	-80.0487	2.25045
		-6.4128	-23.6764				10.923	20.4909			-3.28547	-34.9548	5.70348
		23.6559	16.2519				-48.6747	19.2825			-0.22124	-27.512	4.76595
		62.1487	-100.767				-18.2497	-3.87441			14.13	-28.1353	2.60533
		-28.51	-19.168				-24.8192	30.4048			-4.25175	-31.1128	6.09099
		-2.11055	-51.8608				-11.484	52.4816			2.30044	-3.09966	-5.86961
		20.7822	-14.4532				-11.4212	16.1911			-11.3329	-18.915	-2.60462
		17.1971	-19.751				-13.1445	-7.4935			-14.1109	-8.7522	-14.1109
		1.48352	-21.6284				6.81016	20.2567			-11.2467	-2.78783	-1.80956
		13.7748	-25.7564				-12.8984	2.90092			-1.19821	-2.51336	0.76296
		6.10058	47.0843				-27.2396	2.27418			-3.90001	22.5356	6.5341
		54.5778	-26.5647				-10.8953	-22.185			-1.41802	-7.601	-0.15425
		26.0562	127.976				-16.6661	13.6913			0.06631	-5.46307	-19.0167
		13.4446	-6.63751				16.2271	6.38327			-15.0765	-13.5849	0.47054
		-30.9128	-18.8158				0.22795	-11.1609			0.56011	0.12516	-33.4587
		3.07029	87.5469				-18.1318	0.40261			2.37385	5.67162	-37.7545
		9.21835	28.2958				1.45575	4.2745			-25.7265	-18.4936	-19.345
		-16.3673	15.9576				12.3826	19.3611			-10.0725	-6.60676	-23.8032
		-18.4058	51.7943				-7.9508	18.5812			-2.67475	-0.90498	-42.8156
		-3.18896	27.5418				-5.50422	-13.8401			-19.671	-1.82461	0.31036
		55.7464	14.321				-23.2635	13.9638			1.98026	-1.24072	13.0694
		28.793	-8.32427				-31.0597	13.7169			17.6351	-3.76627	16.5706
		28.8087	5.11516				-53.6966	-2.77277			1.46024	-10.371	13.6539
		11.2805	-3.07024				1.22813	30.9323			2.41157	-31.5055	-25.5933
		-51.4084	53.0106				-14.3412	76.5837			-21.5589	-44.4385	29.5766
		35.6176	20.5161				-11.1521	14.2278			10.8912	-9.99642	-18.4498
		-26.3809	31.2474				-12.9593	-2.12328			-8.30056	-14.6694	2.62024
		-6.56257	-1.33355				-18.2322	-10.1301			-29.7568	-10.7524	6.45385
		-6.72648	11.0052				-16.7054	-10.9254			-31.3138	10.8862	-39.6731
		6.771	0.15345				-16.3325	46.1493			-27.8612	-8.56954	-46.4613
		20.2809	-0.52327				-22.6773	28.7124			-12.7537	27.0116	-15.3025
		45.7158	24.2916				-14.2174	5.40982			-14.2619	2.21265	-62.8609
		17.7844	12.4233				-30.2281	22.9525			-13.2489	-31.2759	0
		21.1247	29.213				-41.0021	37.2409			-16.9046	-6.51039	-17.0958
		4.71668	16.5808				-26.8035	78.0159			-25.1775	-4.53478	11.2796
		34.4921	12.8857				-7.86431	86.4997			-20.4669	0.49986	-77.319
		15.3122	7.17795				-28.7682	74.3791				-13.07	76.9687
		31.817	-32.4168				-21.2094	113.855				-5.83976	-37.6051
		30.3838	37.9784				2.28843	1.15164				-14.2667	-35.3841
		6.03255	17.443				-13.5464	108.197				-15.3348	76.525
		49.8003					-2.94248	34.2286				-4.11674	-65.3027
		-7.94767					-11.1044	25.0482				-8.78734	8.59424
		-17.5617					-13.1175	15.0823				1.55422	16.4755
		12.1173					-8.51176	-3.57181				-21.7889	-27.4437
		32.2459					-14.4614	41.4944				-23.5797	-1.9433
		43.4442					-21.2371	-9.35261				-20.4371	-1.71611
		56.0827					-20.9555	-1.78046				-14.2662	8.36586
		59.8983					1.90937	11.2588				-7.49693	-4.17372
		29.7426					-2.48976	4.19642				2.7367	-20.9351
		-9.6839					-32.0906	114.232				18.8893	19.1384
							-50.2121	82.0981				-22.3143	8.44765
							4.33281	94.6596				-13.8081	-15.8968
							-11.4901	44.5739				-15.5601	-17.5967
							-10.4266	13.084				-15.738	9.61439
							-18.9435	145.001				2.22762	-2.09332
							-31.8454	20.8218				-14.2261	-1.64387
							-15.518	-14.499				-19.0977	-26.5879
							-47.0004	80.983				-16.2155	3.26779
							2.64121	24.7836				-1.2469	2.29074
							-25.8931	20.8883				-13.6861	15.0003
							-38.4289	44.2449				-54.2653	17.2107
							-20.7974	83.027				2.34146	-2.52597
							-9.68182	16.9636				-6.84466	2.51668
							-18.6702	31.4153				-18.0407	-3.02866
							-19.3066	15.3646				-3.34145	-5.36675
							-44.0867	20.0671				-18.8401	-4.74796
							-26.3585	16.372				-20.0996	9.10949
							-2.7399	33.7824				-5.53136	11.5913
							-16.4755	27.916				-2.23656	7.43983
							-10.2857	33.5302				-18.0341	-11.1148
							-3.66073	20.4745				-0.49875	7.78412
							-19.9104	14.0089				-9.23733	-0.61528
							-13.2219	75.5563				1.47423	18.4767
							-37.4928	42.0186				-7.11411	2.2696
							-16.8996	78.0532				-28.9952	-7.07034
							-21.3848	47.3006				-53.8206	-16.0965
							-18.4838	5.11423				-22.9715	-25.7879
							-8.61541	4.744				1.09291	1.96504
							-11.2267	12.9212				-19.7826	13.2665
							-25.2343	32.5287				-1.46187	35.2964
							-10.6939	-2.09484				-8.59963	-4.10428
							-37.401	28.8801				-3.92207	-18.7369
							-35.3983	17.2713				-35.0932	-20.9033
							-19.9977	24.5449				-7.10421	23.6208
							-24.9067	42.8623				-88.4486	0.29164
							-10.094	51.1124				-8.38815	-10.7748
							-15.6509	29.1244				-27.2379	-8.13569
								27.6053				-8.33816
								13.3205				-4.02739
								3.08329				-8.59424
								9.83109				-4.37228
								7.67732				-16.4683
								7.94892				-45.9303
								13.8951				-11.1819
								20.6841				-10.7683
								19.5356				-28.2863
								0.88756				-19.4218
								13.9154				-14.9434
								42.0127				-20.5615
								-10.5946				-11.9751
								82.3				-20.261
								64.5188				-19.8602
								57.5363				-4.41712
								64.277				-9.57349
								98.2183				-9.05969
								10.6382				0
								5.81982				-9.28502
								32.0097				2.95743
								11.9077				-13.4135
								21.9623				-36.3927
								57.9003				-39.1655
								6.27215				-42.973
								86.385				-37.5638
								63.7206				-10.8281
								32.9209				-6.85093
								15.3862				25.1765
								7.74559				-18.4571
												-18.4922
												-19.2218
												14.0137
												-21.0178
												6.68087
												2.84379
												-21.3399
												-44.4563

## Sheet: Figure2b
Figure 2b Percentage changes of leaf functional traits
		species	mean	95% CI
Am	warming	44	1.7654	8.05866	8.74064
	drought	54	-38.3194	4.63965	5.01704
	eCO2	143	12.6257	5.27834	5.5497
	nitrogen	124	12.8174	5.77012	6.06926
Nm	warming	60	-2.90691	5.06718	5.33594
	drought	74	6.46009	4.89802	5.13423
	eCO2	198	-16.1466	2.45383	2.5278
	nitrogen	201	34.0309	4.01323	4.12329
SLA	warming	86	7.13291	2.77043	2.84398
	drought	123	-8.72562	2.01289	2.05828
	eCO2	208	-12.6197	1.51585	1.53372
	nitrogen	171	-1.9213	1.89401	1.94131

## Sheet: Figure3
Figure 3 Response of species-level pair-wise traits underpinning the robust relationships
Warming									Drought									eCO2									Nitrogen
△SLA	△Am		△Nm	△Am		△SLA	△Nm		△SLA	△Am		△Nm	△Am		△SLA	△Nm		△SLA	△Am		△Nm	△Am		△SLA	△Nm		△SLA	△Am		△Nm	△Am		△SLA	△Nm
0.0825435	0.131007		0.0562954	0.131007		0.0374947	-0.0167482		-0.0765276	-0.476077		-0.218214	-0.476077		-0.0765276	-0.218214		-0.02164	0.12046		-0.04012	0.12046		-0.02164	-0.04012		-0.0227431	0.161804		0.19055	0.161804		-0.0227431	0.19055
0.0256364	0.0256364		-0.0381858	0.0256364		-0.0500433	-0.0186758		-0.0377139	-0.0856848		0.0170333	0.106534		0.161863	-0.0405144		-0.03523	0.00105		-0.00241	0.00105		-0.03523	-0.00241		0.00958181	-0.0714947		0.234864	0.107831		0.00479013	0.0428713
0.0202164	0.0010558		-0.0658173	-0.139973		0.0825435	0.0562954		-0.0196943	0.106534		-0.0345493	-0.351293		-0.073802	0.011165		-0.38413	-0.11458		-0.20412	-0.11458		-0.08024	-0.10926		-0.0447495	-0.195287		-0.0206071	0.0461201		0.0290528	0.0453589
0.103823	0.065629		-0.0729097	-0.261198		0.0256364	-0.0381858		0.0413927	-0.351293		-0.0796224	0.123994		0.125758	0.0709664		-0.08348	0.05262		0.00994	-0.02785		-0.38413	-0.20412		-0.0992913	-0.116627		0.0730106	-0.195287		-0.0148812	0.0531544
-0.0257927	-0.139973		0.00361412	-0.0222766		-0.0257927	-0.0658173		0.0160274	0.123994		-0.00350442	-0.149998		0.0167832	-0.0102796		-0.09977	-0.01385		-0.04012	0.17453		-0.07042	0.00994		0.0642306	-0.019174		0.135203	-0.116627		-0.00818086	0.0716149
-0.0193835	-0.108133		-0.0141673	0.078404		-0.000312241	-0.0141673		-0.211031	-0.367218		0.0377886	-0.526089		0.0310342	0.105865		-0.07042	-0.02785		-0.17371	0.00429		-0.46673	-0.14389		0.000952749	0.158234		0.162934	-0.019174		0.00014056	0.00031329
-0.000312241	0.078404		-0.00337602	0.12655		0.0296402	-0.00337602		0.0264184	-0.164814		0.0751413	-0.596498		0.130768	0.0817435		-0.14977	0.22392		-0.09287	0.02049		0.00067	-0.04012		0.158637	0.297069		0.244657	0.158234		0.0027774	0.0529305
0.0296402	0.12655		0	-0.0973729		-0.0445821	0		-0.0459629	-0.149998		-0.00150016	-0.160334		0.0806559	0.197178		0.00067	0.17453		-0.11602	-0.02111		-0.05246	-0.04581		0.192366	0.0107423		0.334728	0.297069		0.000110242	0.000120699
0.009987	0.0292149		-0.0927541	-0.0154204		-0.0154204	-0.0927541		0.0750281	-0.293554		-0.0711243	-0.0325044		0.0347621	0.0881948		-0.03078	0.00429		-0.06293	-0.03567		-0.06179	-0.12494		0.0822074	0.27013		0.303363	0.0107423		-0.0447495	0.0730106
-0.0445821	-0.0973729		0.0101373	0.037511		0.0127546	0.0101373		-0.0470762	-0.147257		0.0254787	-0.0556071		-0.0196943	0.0170333		-0.01919	0.02049		-0.10103	0.19998		-0.06254	-0.07556		0.00142492	-0.0236056		0.379804	0.27013		-0.0992913	0.135203
-0.0154204	-0.0154204		-0.00198671	0.0897548		0	-0.0152005		-0.0603601	-0.210882		-0.0407776	-0.169605		0.0413927	-0.0345493		-0.03801	-0.03567		-0.08313	0.02996		-0.03078	-0.17371		-0.16472	-0.39297		0.177015	-0.0236056		0.0642306	0.162934
-0.109299	0.101983		-0.122367	-0.0754886		-0.0548262	-0.00122509		-0.072873	-0.146796		0.0666084	-0.0701915		0.0160274	-0.0796224		0.00961	0.19998		-0.04228	0.11743		-0.01919	-0.09287		0.0136659	-0.000466078		-0.0960043	-0.39297		0.000952749	0.244657
-0.135136	-0.0315954		0.0379538	-0.0699281		-0.0662331	-0.0156802		-0.26423	-0.255676		0.0582007	-0.204648		-0.0858914	0.0428347		0.06086	0.14004		-0.05972	-0.08739		-0.08295	-0.09211		-0.0377557	-0.301453		0.0222661	-0.000466078		0.158637	0.334728
-0.000363883	-0.0837565		0.0386621	0.0931065		-0.0704979	-0.0358279		-0.0994008	-0.205315		-0.0469408	-0.080907		0.0225086	-0.0353363		-0.0121	0.11743		-0.06445	0.11349		-0.03801	-0.06293		-0.000405315	-0.187644		0.0314413	-0.301453		0.192366	0.303363
0.014576	0.13565		0.0394781	0.0411049		0.0483621	-0.00198671		-0.30273	-0.457995		0.00747435	-0.0916527		-0.0459629	-0.00350442		-0.04663	-0.08739		-0.26072	-0.13064		0.00961	-0.10103		0.0161015	0.0117013		0.0709506	-0.187644		0.0822074	0.379804
0.0489054	-0.0750539					-0.0665002	-0.0922696		-0.0905073	-0.177638		0.029042	-0.0380994		0.00025082	0.0175451		-0.04307	0.11349		-0.0441	0.20439		-0.0121	-0.04228		0.168392	0.394411		0.201936	0.0117013		0.00142492	0.177015
-0.0416206	-0.00260086					-0.0377886	-0.20943		-0.0688122	-0.106487		-0.0244902	-0.0688782		0.00734481	0.0377886		-0.16689	-0.13064		0.01147	-0.0285		-0.04663	-0.05972		-0.185974	-0.0442606		0.499129	0.394411		-0.16472	-0.0960043
0.0127546	0.037511					0.0598387	-0.125714		-0.0685435	0.0523013		0.146128	-0.13115		-0.0035351	0.0751413		-0.07835	0.07469		-0.02922	-0.00043		-0.04307	-0.06445		-0.0883892	0.0567174		0.0726517	-0.0442606		0.0136659	0.0222661
0.0483621	0.0897548					0.0448208	-0.122367		0.00734481	-0.526089		0.00715189	-0.116127		-0.00706185	0.00667132		-0.01451	0.00644		-0.07145	-0.04308		-0.16689	-0.26072		0.00698077	0.15551		0.112813	0.0567174		-0.0377557	0.0314413
0.0954838	0.0117182					0.0101396	0.0150987		-0.0035351	-0.596498		0.214502	0.0323962		-0.0585691	0.0549314		-0.00907	0.20439		0.04744	-0.02222		-0.11921	-0.15618		-0.119846	0.0703179		0.242618	0.15551		-0.000405315	0.0709506
0.124939	0.080264					0.0421919	-0.125183		-0.100852	-0.31324		0.0251236	-0.139147		-0.0620955	0.102928		-0.03643	-0.0285		-0.21139	0.03612		-0.00907	-0.0441		0.0732108	0.110203		0.119377	0.0703179		0.0161015	0.201936
-0.00576323	-0.0603617					0.0511525	-0.15627		-0.0705151	-0.597399		0.0396474	-0.081997		0.0518581	0.0546691		-0.01092	-0.00043		-0.01278	0.26991		-0.00659	-0.01731		-0.0409812	0.0638018		0.0976354	0.110203		0.168392	0.499129
0.0575546	-0.0374196					0.11961	0.0379538		-0.0738244	-0.160334		-0.0299632	-0.0610358		0.0046532	0.139368		-0.01346	-0.04308		-0.03544	-0.02453		-0.03643	0.01147		0.0110168	-0.0562325		0.282615	0.0638018		-0.185974	0.0726517
0.117611	0.0142675					0.00230199	-0.018206		-0.0606108	-0.0325044		0.0289637	-0.0543914		0.00336925	0.235528		0.09787	-0.02222		-0.04384	0.02619		-0.12209	-0.01361		-0.121044	-0.162753		0.0937269	-0.0562325		-0.0883892	0.112813
0.110814	0.0237756					0.0125823	-0.0930938		-0.100514	-0.0556071		0.0469457	0.00519848		-0.0738244	-0.00150016		-0.03301	0.03612		-0.1669	0.02941		-0.01092	-0.02922		-0.0655659	-0.119206		0.11304	-0.162753		0.00698077	0.242618
-0.11127	-0.145809					-0.0100963	-0.0399295		-0.156795	-0.169605		-0.19472	-0.270583		-0.0606108	-0.0711243		-0.05944	0.26991		-0.03072	0.04422		-0.06196	-0.07918		0.0451583	0.0347815		0.159743	-0.119206		-0.119846	0.119377
-0.0452275	-0.00460969					0.0806751	0.0796399		-0.0249115	-0.0701915					-0.100514	0.0254787		-0.0501	0.03553		0.01448	-0.03543		-0.01346	-0.07145		0.0029544	-0.00860533		-0.000386937	0.0347815		0.0732108	0.0976354
0.0212907	-0.000988035					0.0442535	0.0386621		-0.0262503	-0.204648					-0.156795	-0.0407776		-0.01699	-0.02453		0.0146	0.04619		0.09787	0.04744		0	-0.0803283		0.124939	-0.00860533		-0.0409812	0.282615
0	0.00101918					0.0263598	-0.0180882		-0.0224913	-0.080907					0.0879198	0.292208		-0.03621	0.02941		-0.04822	-0.00917		-0.03301	-0.21139		0.0321847	0.0951698		0.0974177	-0.0803283		0.0110168	0.0937269
0.0130038	-0.00140773					0.0385142	-0.0433714		-0.0177507	-0.0916527					-0.0199585	0.0683283		-0.02975	0.02619		-0.09101	-0.13426		-0.0666	-0.07255		-0.00882332	0.0195319		0.0579919	0.0951698		-0.121044	0.11304
0.00721436	-0.0386423					0.0278968	-0.0649026		-0.0249285	-0.0380994					-0.0249115	0.0666084		-0.01097	0.04422		-0.07926	0.03397		-0.05944	-0.01278		0.0542033	0.0992767		0.103655	0.0992767		-0.0655659	0.159743
-0.000781105	0.0282976					0.0145059	-0.0147604		-0.0112742	-0.0688782					-0.0262503	0.0582007		-0.02119	-0.03543		-0.09223	0.05839		-0.08074	-0.12643		-0.0370931	-0.123234		0.355869	0.204324		0.0451583	-0.000386937
0.0448208	-0.0754886					0.000121865	0.0394781		-0.0260195	-0.13115					-0.0224913	-0.0469408		0.01017	-0.00917		-0.12155	-0.06996		-0.13583	-0.13489		0.054161	0.184403		-0.0168263	-0.0679257		0.0029544	0.124939
0.11961	-0.0699281					0.0319112	0.0456597		-0.0566619	-0.116127					-0.0177507	0.00747435		-0.23567	-0.12382		-0.25691	-0.01913		-0.01699	-0.03544		0.127	0.204324		0.132046	0.147612		0	0.0974177
0.0646196	0.141688					-0.00160214	0.165038		-0.122629	-0.409988					-0.0249285	0.029042		-0.04012	-0.13426		-0.0239	0.31254		-0.03621	-0.1669		-0.104175	-0.0679257		0.227925	0.153988		0.0321847	0.0579919
0.0442535	0.0931065								-0.199896	-0.163171					-0.0112742	-0.0244902		-0.02372	0.03397		-0.18821	0.0172		-0.02975	-0.04384		0.0267523	0.147612		0.070317	0.153077		-0.0269695	0.104735
0.000121865	0.0411049								-0.092336	-0.119987					-0.0260195	0.146128		-0.00217	0.05839		-0.00644	-0.05235		-0.19948	-0.19147		0.108081	0.153988		-0.0325438	-0.0793412		-0.0239109	0.0871502
0.0898085	0.176091								-0.187466	-0.272935					-0.0566619	0.00715189		-0.1439	-0.06996		-0.05628	0.15327		-0.08215	-0.0824		0.0164724	0.153077		-0.0963481	-0.0392439		0.163716	0.382063
0.0297764	0.0472378								-0.122679	-0.28687					-0.0360312	-0.0334476		-0.13512	-0.01913		-0.1383	0.09356		-0.01097	-0.03072		-0.0272915	-0.0793412		0.0806973	0.0370344		0.0542033	0.103655
0.0579919	0.12984								-0.00894562	0.0323962					0.124619	-0.063387		0.11731	0.31254		-0.1115	0.16439		-0.02119	0.01448		0.000529466	-0.0392439		0.00174853	-0.0468268		0.127	0.355869
0.0304893	-0.0318965								-0.0654763	-0.139147					0.0103754	0		-0.07734	0.0172		-0.04732	0.12684		0.01017	-0.04822		0.00977357	0.0370344		-0.048471	-0.105474		-0.104175	-0.0168263
0	0.0460002								-0.0437445	-0.733678					-0.00894562	0.214502		-0.02957	0.09358		-0.07238	0.09938		-0.04012	-0.09101		-0.0273381	-0.0468268		0.0125985	0.0495501		0.0267523	0.132046
									-0.0854302	-0.081997					-0.00520377	-0.0266183		-0.08031	-0.07626		0	0.12906		-0.02372	-0.07926		-0.0377638	-0.105474		0.0185639	0.0392112		0.108081	0.227925
									0.00860017	-0.0610358					-0.0169375	-0.00895029		-0.08729	0.02649		0.00099	0.15402		-0.00217	-0.09223		0.0439382	0.0495501		0.0606438	0.126264		0.0164724	0.070317
									0.0765884	-0.0543914					-0.00615839	-0.0759506		-0.02402	0.23703		-0.05305	0.02119		-0.1439	-0.12155		-0.00916751	0.0392112		0.0595715	0.106839		-0.0272915	-0.0325438
									0.00634176	0.00519848					0.000287984	0		-0.04341	-0.05235		-0.10779	-0.05362		-0.06655	-0.03689		0.0206983	0.126264		0.332599	0.358803		0.000529466	-0.0963481
									-0.0936291	-0.270583					-0.0654763	0.0251236		-0.05902	0.15327		-0.03745	0.13067		-0.03816	-0.09849		0.0113148	0.106839		0.0617906	-0.0356331		0.00977357	0.0806973
									-0.121	-0.677973					0.0103095	0.0727042		-0.13683	-0.16581		-0.04645	0.13818		-0.13512	-0.25691		0.0264529	0.358803		-0.00922131	0.0236816		-0.0273381	0.00174853
									-0.0553884	-0.624835					-0.0854302	0.0396474		-0.08772	0.09356		-0.09032	0.08808		-0.04738	-0.02553		-0.0254914	-0.0356331		-0.0439946	0.0272298		-0.0377638	-0.048471
									-0.0619387	-0.425703					0.00860017	-0.0299632		-0.19299	-0.17981		-0.04988	0.02639		0.11731	-0.0239		-0.0113117	0.0236816		-0.0474485	0.0648158		0.0439382	0.0125985
									-0.0575393	-0.257278					0.0765884	0.0289637		-0.0896	0.16439		-0.0235	0.21269		0.00217	-0.06229		-0.0612829	0.0272298		0.338819	0.662173		-0.00916751	0.0185639
									-0.109345	-0.13976					0.00634176	0.0469457		-0.00538	0.12684		-0.04528	0.12512		-0.01483	-0.0343		-0.00785881	0.0648158		0.375664	0.294337		0.0206983	0.0606438
									-0.0888866	-0.0965492					0.0104733	0.000969949		-0.01636	0.09938		0.07047	0.07105		-0.07734	-0.18821		0.0033135	0.00167047		0.0655015	-0.437626		0.0113148	0.0595715
									-0.0734158	-0.0659783					-0.0936291	-0.19472		-0.02641	0.12906		-0.0496	0.08275		-0.03194	-0.01965		0.0283772	0.0549847		-0.0155122	-0.0832457		0.0264529	0.332599
															-0.135994	0.0117282		-0.04341	0.15402		-0.31964	-0.17022		-0.02828	-0.2332		0.0567598	0.662173		-0.0406179	-0.0627693		-0.0254914	0.0617906
																		-0.09128	0.18868		-0.01081	0.04003		-0.07903	-0.12229		0.0719654	0.294337		-0.00773245	-0.0857777		-0.0113117	-0.00922131
																		-0.04702	0.13195		0.00829	0.01334		-0.05304	-0.06264		0.0280287	-0.437626		0.0488964	-0.0939311		-0.0612829	-0.0439946
																		-0.059	-0.05362		-0.21806	-0.07993		-0.0197	0.00533		-0.172298	-0.0832457		0.496102	0.204485		-0.00785881	-0.0474485
																		-0.01388	0.13067		-0.05883	0.10274		-0.01788	-0.07093		-0.066458	-0.0627693		0.356547	-0.115369		-0.000669905	0.200424
																		0.01285	0.13818		-0.13936	-0.07108		-0.15805	-0.16243		-0.273001	-0.0857777		0.193582	-0.0288263		0.00134786	0.161735
																		-0.01749	0.08808		-0.05744	0.14038		-0.1701	-0.15374		0	-0.0939311		0.0568229	-0.0817159		0.0567598	0.338819
																		0.00055	0.02639		-0.05143	-0.19513		-0.16314	-0.10816		0.0489865	0.204485		0.0904279	0.122887		0.0719654	0.375664
																		-0.03735	0.12512		0.01882	0.2421		-0.18663	-0.08685		-0.335792	-0.115369		-0.0629685	0.0693029		0.0280287	0.0655015
																		-0.114	0.21269		-0.03453	0.19587		-0.04341	-0.00644		-0.163317	-0.0288263		0.351704	0.22494		-0.172298	-0.0155122
																		-0.04504	0.07105		-0.01866	-0.01752		-0.05902	-0.05628		-0.153671	-0.0817159		0.192153	0.0621952		-0.066458	-0.0406179
																		0.02463	0.08275		-0.1235	0.05559		-0.08772	-0.1383		-0.283606	0.122887		0.0736722	-0.0361518		-0.273001	-0.00773245
																		-0.1518	-0.17022		-0.05697	0.09026		-0.0896	-0.1115		0.0373243	0.0693029		0.0871502	0.0222148		0	0.0488964
																		-0.08183	0.05982		-0.05708	0.00329		-0.00538	-0.04732		0.0715523	0.22494		0.0711027	-0.0133339		0.0489865	0.496102
																		-0.0309	0.04003		-0.01183	0.196		-0.01636	-0.07238		-0.119186	0.119613		0.338981	0.135706		-0.335792	0.356547
																		0.0064	0.01334		-0.08108	0.07723		-0.0467	0.00632		-0.00745297	-0.0361518		0.0222108	-0.00579152		-0.163317	0.193582
																		-0.08016	-0.03451		-0.18088	-0.01462		-0.02375	-0.10042		0.0363325	0.0222148		0.0206029	0.047795		-0.153671	0.0568229
																		-0.23374	-0.07993		-0.10841	-0.23047		-0.02641	0		-0.0181262	-0.0133339		0.0561159	0.000666437		-0.283606	0.0904279
																		-0.08591	0.12505		-0.04205	0.19854		-0.04341	0.00099		0.0651456	0.0891003		0.14127	-0.00227253		0.0373243	-0.0629685
																		-0.00541	0.10274		-0.06739	0.15469		-0.05676	-0.04843		-0.0109701	-0.00579152		0.106597	0.105497		0.0715523	0.351704
																		-0.12593	-0.07108		0.07969	-0.05478		-0.01749	-0.06339		0.0109298	0.047795		0.0517145	0.0311734		-0.00843963	0.360582
																		-0.02448	-0.19513		-0.02256	-0.10362		0.02736	-0.12553		-0.0131533	0.000666437		0.0953812	-0.140784		-0.00745297	0.0736722
																		-0.05072	0.14038		-0.01367	-0.05474		-0.10731	-0.11996		-0.0233075	-0.00227253		0.0668215	0.0757539		0.0363325	0.0871502
																		0.00475	0.2421		-0.12393	0.25748		0.01152	-0.04605		-0.0206201	0.105497		0.216927	0.0542318		-0.0181262	0.0711027
																		-0.03722	0.19587		-0.03696	0.11316		-0.07889	-0.1342		-0.00267211	0.0539538		0.266565	0.185141		-0.09092	0.146715
																		-0.02482	-0.01752		-0.04269	0.11101		-0.059	-0.10779		-0.0813735	0.0311734		0.213309	-0.021233		0.0831168	0.121238
																		-0.02973	0.09026		-0.01833	0.13684		-0.01388	-0.03745		-0.0907817	-0.140784		0.25103	-0.0316844		0.0366877	0.14562
																		0.02902	0.24356		-0.06797	0.21628		0.01285	-0.04645		-0.0467942	0.0757539		0.183547	-0.0838312		-0.0690389	0.0889195
																		-0.08032	0.00329		-0.1383	-0.22326		-0.04856	-0.11447		0.0467965	0.0542318		0.312992	-0.201167		0.0141919	0.0608398
																		0.01235	0.26014		-0.11394	0.05051		-0.01749	-0.09032		0.00441792	0.185141		0.0879737	0.157294		0.0747451	0.205424
																		-0.02997	0.196		-0.08227	0.04899		0.00055	-0.04988		-0.106204	-0.021233		0.0594607	0.0519256		-0.0109701	0.0222108
																		-0.10385	0.11781		-0.07875	-0.07332		-0.03735	-0.04528		-0.149828	-0.0316844		0.0277222	-0.00834796		0.0109298	0.0206029
																		-0.23157	-0.13476		-0.08028	0.14979		-0.114	-0.0235		-0.163728	-0.0838312		0.00500153	0.0172264		-0.0131533	0.0561159
																		-0.06835	-0.10837		-0.11246	-0.02921		-0.06451	-0.11439		-0.170038	-0.201167		0.469895	0.18588		-0.0233075	0.14127
																		-0.09691	-0.06819		-0.08133	-0.14431		-0.04504	0.07047		0.0224695	0.157294		0.148653	-0.102825		-0.0206201	0.106597
																		-0.06758	-0.13033		-0.25354	-0.00847		-0.05763	-0.04542		0.00166306	0.0519256		0.108783	0.0705811		0.0503402	0.221978
																		-0.01899	0.07723		-0.02728	2e-05		-0.02537	-0.05628		0.00510607	-0.00834796		0.180208	-0.225228		0.0323108	0.126486
																		-0.05997	-0.05038		-0.04467	0.09174		0.02463	-0.0496		-0.11115	0.0172264		0.0182248	-0.111859		-0.048271	0.119888
																		0.00128	-0.01462		-0.29817	-0.07132		-0.1518	-0.31964		0.12845	0.18588		0.411101	0.555793		0.0802434	0.0133905
																		0.01188	0.00591		-0.05024	0.19954		-0.0309	-0.01081		-0.0801264	-0.102825		0.629731	0.380211		-0.0307061	0.0345217
																		-0.03733	0.19854		-0.01848	0.13816		0.0064	0.00829		0.0113795	0.0705811		0.23262	0.020308		-0.111995	0.0848421
																		-0.03085	0.15469		-0.16601	-0.28		-0.23374	-0.21806		-0.201779	-0.225228		0.0919108	-0.15118		0.00853408	0.0038546
																		-0.008	0.04134		-0.03415	-0.02278		0.09947	-0.07673		-0.074246	-0.111859		0.17514	0.361904		0.15329	0.426557
																		-0.0433	-0.05478		0.05377	0.15542		-0.00541	-0.05883		0.334271	0.555793		0.0327267	0.151995		-0.0813735	0.0517145
																		-0.03255	-0.1101		0.02958	-0.05068		-0.07832	-0.06281		0.332344	0.380211		0.230663	0.0227163		-0.0907817	0.0953812
																		0.08204	0.18516		-0.05601	-0.03494		-0.12593	-0.13936		-0.0316981	0.020308		0.0524477	-0.175149		0.102584	0.375165
																		-0.00897	-0.10362		-0.1183	0.07966		-0.02448	-0.05143		-0.0156373	0.151995		-0.012042	0.204387		-0.0467942	0.0668215
																		-0.06196	-0.10521		-0.04347	0.14874		-0.05072	-0.05744		0.0630196	0.1977		0.134337	0.00686641		0.0467965	0.216927
																		-0.00551	-0.05474		-0.04876	0.0665		0.00475	0.01882		-0.0330701	-0.0395017		0.124696	0.202605		0.0107664	0.104861
																		-0.00205	0.25748		-0.09598	0.04552		-0.03722	-0.03453		-0.021051	0.0227163		0.0234945	0.00577142		0.0059608	0.0548909
																		-0.00972	0.11316		-0.09691	0.08612		-0.02482	-0.01866		-0.108752	-0.175149		0.494464	0.23798		0.0188937	0.0867419
																		-0.09449	0.11101		-0.10809	0.07426		-0.02973	-0.05697		-0.0825885	0.202605		0.0333422	0.12687		-0.0179745	0.122754
																		-0.04614	0.13684					-0.08032	-0.05708		0.00204355	0.00577142		0.0603459	0.0720097		0.00441792	0.266565
																		0.10934	0.21628					-0.02997	-0.01183		0.0592981	0.23798		0.0462009	0.055962		-0.106204	0.213309
																		-0.15241	-0.22326					-0.17674	-0.08153		0.00985674	0.12687		0.142974	0.164938		-0.149828	0.25103
																		-0.01703	0.04899					-0.03934	-0.03742		-0.0178247	0.055962		0.162286	0.0632269		-0.163728	0.183547
																		-0.05357	0.05051					-0.07333	-0.17193		0.00126657	0.164938		0.143716	0.164677		-0.170038	0.312992
																		-0.04158	0.14979					-0.04677	-0.0119		-0.0277531	0.0632269		0.251042	0.153719		0.0543577	0.297244
																		-0.1183	-0.02921					-0.01899	-0.08108		0.105371	0.164677		0.00987663	0.0314746		0.0224695	0.0879737
																		-0.07478	-0.07332					0.00128	-0.18088		0.0291928	0.153719		0.084084	0.0752864		0.00166306	0.0594607
																		-0.03555	-0.14431					-0.12285	-0.07156		0.0401958	0.0314746		-0.0601068	0.13478		0.00510607	0.0277222
																		-0.04353	0.06238					-0.03733	-0.04205		-0.0115734	0.0752864		0.328137	0.230222		-0.11115	0.00500153
																		-0.12219	-0.00847					-0.03085	-0.06739		0.0247699	0.13478					0.12845	0.469895
																		-0.09268	0.12917					-0.0433	0.07969		0.00994856	0.230222					-0.0801264	0.148653
																		-0.02103	2e-05					-0.00897	-0.02256								0.0113795	0.108783
																		-0.08434	0.09174					-0.00551	-0.01367								-0.201779	0.180208
																		-0.11949	-0.07132					-0.00205	-0.12393								-0.074246	0.0182248
																		-0.04924	0.19954					-0.00972	-0.03696								0.334271	0.411101
																		-0.03656	0.13816					-0.09449	-0.04269								0.332344	0.629731
																		-0.09991	-0.28					-0.04614	-0.01833								0.033806	0.0578501
																		0.00968	-0.02278					-0.0893	-0.08647								-0.0316981	0.23262
																		0.04728	0.15542					0.10934	-0.06797								-0.0156373	0.0327267
																		-0.02869	-0.05068					-0.15241	-0.1383								-0.021051	0.230663
																		-0.00393	-0.03494					-0.03938	-0.07542								-0.108752	0.0524477
																		-0.00793	0.07966					-0.06489	-0.0159								0.0373273	0.293436
																		-0.19307	-0.04206					-0.05201	-0.05742								0.0120013	0.112227
																		-0.0273	0.14874					-0.01703	-0.08227								-0.0825885	0.124696
																		-0.34764	0.0826					-0.0637	-0.07875								0.00204355	0.0234945
																		-0.1018	0.36092					-0.04032	-0.10959								0.0592981	0.494464
																		0	0.0665					-0.05357	-0.11394								0.039562	0.186148
																		-0.04066	0.04552					-0.04158	-0.08028								0.00985674	0.0333422
																		-0.05141	0.08612					-0.1183	-0.11246								-0.0699064	0.08983
																		-0.03633	0.07426					-0.07152	-0.08385								-0.0178247	0.0462009
																								-0.07478	-0.07875								0.00126657	0.142974
																								-0.03555	-0.08133								-0.0353329	0.0336387
																								-0.07507	-0.01146								-0.0277531	0.162286
																								-0.08004	-0.07812								0.105371	0.143716
																								-0.12219	-0.25354								0.0291928	0.251042
																								-0.02577	-0.2157								0.0401958	0.00987663
																								-0.02103	-0.02728								-0.0115734	0.084084
																								-0.08434	-0.04467								0.0247699	-0.0601068
																								-0.11949	-0.29817								0.00994856	0.328137
																								-0.02559	-0.04209
																								-0.04924	-0.05024
																								0.05833	-0.04531
																								-0.08626	-0.07339
																								-0.08876	-0.11641
																								-0.03656	-0.01848
																								-0.09991	-0.16601
																								0.00968	-0.03415
																								-0.08799	-0.16283
																								0.04728	0.05377
																								-0.02869	0.02958
																								-0.00448	-0.00441
																								-0.00393	-0.05601
																								-0.00793	-0.1183
																								-0.00635	-0.0499
																								-0.10241	-0.17807
																								-0.02684	-0.03038
																								-0.0273	-0.04347
																								-0.31349	-0.00674
																								-0.21383	-0.05453
																								0.00675	-0.06175
																								0	-0.04876
																								0.11619	0.00673
																								0.07296	-0.00769
																								-0.09463	-0.13128
																								-0.04066	-0.09598
																								-0.05141	-0.09691
																								-0.03633	-0.10809

## Sheet: Figure4
C: control		T: treatment		Figure 4 Robustness of leaf trait relationships under different global environmental changes
Warming															Drought															eCO2															Nitrogen
SLA_C	Am_C	SLA_T	Am_T		Nm_C	Am_C	Nm_T	Am_T		SLA_C	Nm_C	SLA_T	Nm_T		SLA_C	Am_C	SLA_T	Am_T		Nm_C	Am_C	Nm_T	Am_T		SLA_C	Nm_C	SLA_T	Nm_T		SLA_C	Am_C	SLA_T	Am_T		Nm_C	Am_C	Nm_T	Am_T		SLA_C	Nm_C	SLA_T	Nm_T		SLA_C	Am_C	SLA_T	Am_T
1.99548	2.16262	2.07802	2.29362		0.181844	2.16262	0.238139	2.29362		2.06413	0.255629	2.10163	0.238881		2.2299	2.43891	2.15337	1.96284		0.251638	2.43891	0.0334238	1.96284		2.2299	0.251638	2.15337	0.0334238		2.02803	1.82042	2.00639	1.94088		0.230449	1.82042	0.190332	1.94088		2.02803	0.230449	2.00639	0.190332		2.59329	2.31387	2.57054	2.47567
2.15371	2.4252	2.17935	2.45084		0.37264	2.4252	0.334454	2.45084		2.30631	0.524227	2.25627	0.505552		1.72346	1.90815	1.68574	1.82246		0.09691	1.38202	0.113943	1.48855		2.37482	0.392697	2.53668	0.352183		1.88525	1.6254	1.85002	1.62645		0.0819087	1.6254	0.0795032	1.62645		1.88525	0.0819087	1.85002	0.0795032		1.69728	1.60368	1.70687	1.53219
2.12924	2.15594	2.14945	2.157		0.283301	2.5035	0.217484	2.36352		1.99548	0.181844	2.07802	0.238139		1.7122	1.38202	1.6925	1.48855		0.230449	1.56348	0.1959	1.21219		2.21229	0.283301	2.13849	0.294466		2.63827	2.83936	2.25414	2.72478		0.735599	2.83936	0.531479	2.72478		2.01174	0.0352936	1.9315	-0.0739734		2.02273	2.09755	1.97798	1.90226
2.28239	2.38492	2.38622	2.45055		0.166331	2.11246	0.0934217	1.85126		2.15371	0.37264	2.17935	0.334454		1.59688	1.56348	1.63827	1.21219		0.294466	1.53782	0.214844	1.66181		2.27105	0.227887	2.39681	0.298853		2.31336	2.47173	2.22988	2.52435		0.567298	2.30977	0.577237	2.28192		2.63827	0.735599	2.25414	0.531479		1.93405	2.07393	1.83476	1.9573
2.2426	2.5035	2.21681	2.36352		0.0779732	1.63309	0.0815873	1.61082		2.2426	0.283301	2.21681	0.217484		1.86012	1.53782	1.87615	1.66181		0.356784	2.3175	0.353279	2.1675		2.2174	0.232996	2.23419	0.222716		2.35984	2.64314	2.26007	2.62929		0.230449	2.02366	0.190332	2.19819		2.35476	0.567298	2.28434	0.577237		1.91293	1.96059	1.97716	1.94142
2.4014	3.11236	2.38202	3.00423		0.174804	2.4608	0.160637	2.53921		2.29574	0.174804	2.29543	0.160637		1.70781	1.95015	1.49678	1.58294		0.0413927	1.98046	0.0791812	1.45437		2.5376	0.283301	2.56864	0.389166		2.35476	2.30977	2.28434	2.28192		0.0145583	2.62421	-0.159153	2.6285		2.47243	0.458184	2.0057	0.314289		1.8636	1.85615	1.86455	2.01438
2.29574	2.4608	2.29543	2.53921		0.0809474	1.62783	0.0775714	1.75438		1.88445	0.0809474	1.91409	0.0775714		2.26656	2.32287	2.29298	2.15805		-0.0457575	1.8147	0.0293838	1.2182		2.30103	0.227887	2.4318	0.30963		2.40637	2.0383	2.2566	2.26222		0.240549	1.91487	0.147676	1.93536		2.38021	0.230449	2.38088	0.190332		1.89688	1.68221	2.05552	1.97928
1.88445	1.62783	1.91409	1.75438		0.431364	2.65191	0.431364	2.55453		2.4318	0.431364	2.38722	0.431364		2.08961	2.3175	2.04365	2.1675		0.462398	2.34647	0.460898	2.18614		2.22915	0.127105	2.3098	0.324282		2.38021	2.02366	2.38088	2.19819		0.242464	2.22824	0.126443	2.20713		2.47742	0.589349	2.42496	0.543538		1.6362	1.85605	1.82857	1.86679
2.76395	2.96807	2.77394	2.99729		0.414973	2.52653	0.322219	2.51111		2.08092	0.414973	2.0655	0.322219		1.87679	1.85816	1.95182	1.56461		0.271992	2.46214	0.200868	2.42963		2.18709	0.178977	2.22185	0.267172		2.19005	2.62421	2.15927	2.6285		0.262169	2.19954	0.19924	2.16387		2.25493	0.40824	2.19314	0.283301		1.75523	1.77143	1.83744	2.04156
2.4318	2.65191	2.38722	2.55453		0.584282	2.43352	0.594419	2.47103		2.39404	0.584282	2.4068	0.594419		1.79449	1.65959	1.74741	1.51233		0.13305	2.45279	0.158529	2.39718		1.7122	0.09691	1.6925	0.113943		2.20952	1.91487	2.19033	1.93536		0.174172	1.83048	0.0731401	2.03046		2.41033	0.243864	2.34779	0.168301		1.6702	1.84104	1.67162	1.81744
2.08092	2.52653	2.0655	2.51111		0.340642	1.86607	0.338656	1.95582		2.22185	0.435476	2.22185	0.420276		2.17151	2.62906	2.11115	2.41817		0.279174	2.61084	0.238396	2.44124		1.59688	0.230449	1.63827	0.1959		2.06352	2.19954	2.02551	2.16387		0.227244	2.22665	0.144113	2.25661		2.19005	0.0145583	2.15927	-0.159153		2.11862	2.28237	1.9539	1.8894
2.20656	2.23284	2.09726	2.33482		0.652996	2.60394	0.530629	2.52845		2.26834	0.249198	2.21352	0.247973		2.13566	2.51406	2.06279	2.36727		0.263399	2.16659	0.330008	2.0964		1.86012	0.294466	1.87615	0.214844		2.13901	1.83048	2.14862	2.03046		0.268285	2.19062	0.226	2.30805		2.20952	0.240549	2.19033	0.147676		1.89997	2.0667	1.91364	2.06623
2.10175	1.76085	1.96661	1.72925		0.340444	2.18142	0.378398	2.11149		2.18184	0.32531	2.11561	0.30963		2.42309	2.70853	2.15886	2.45285		0.260071	2.11517	0.318272	1.91052		2.36829	0.214844	2.2824	0.257679		2.03012	1.50724	2.09098	1.64728		0.41083	2.3075	0.351108	2.22011		2.25493	0.352183	2.17198	0.260071		1.95821	2.201	1.92046	1.89955
2.077	1.84473	2.07664	1.76097		0.00674888	1.75602	0.045411	1.84913		2.18611	0.344392	2.11561	0.308564		2.32318	2.69792	2.22377	2.49261		0.301247	2.11272	0.254306	2.03181		1.96731	0.246991	1.98981	0.211654		2.26834	2.19062	2.25624	2.30805		0.61742	2.69996	0.552972	2.81345		2.06352	0.262169	2.02551	0.19924		1.97021	2.15745	1.96981	1.96981
2.13893	2.04054	2.15351	2.17619		0.303036	2.1007	0.342514	2.1418		2.21285	0.340642	2.26122	0.338656		1.97688	2.35899	1.67415	1.901		0.278982	2.26306	0.286456	2.17141		2.08961	0.356784	2.04365	0.353279		2.22272	2.3075	2.17609	2.22011		0.0313425	2.1027	-0.229381	1.97206		2.13901	0.174172	2.14862	0.0731401		1.77573	2.07327	1.79183	2.08497
2.5336	2.15939	2.58251	2.08434							2.25493	0.40824	2.18842	0.31597		1.9709	2.29928	1.88039	2.12164		0.230193	2.23147	0.259235	2.19337		2.2383	0.674861	2.23855	0.692406		2.56027	2.69996	2.5172	2.81345		0.462398	2.34647	0.418301	2.55086		2.26834	0.268285	2.25624	0.226		1.74065	1.5757	1.90904	1.97011
2.56341	2.31546	2.52179	2.31286							2.19312	0.12483	2.15534	-0.0846002		2.14699	2.47127	2.07818	2.36478		0.185259	2.27362	0.160769	2.20474		1.94131	0.0413927	1.94866	0.0791812		2.22584	2.1027	2.05895	1.97206		0.613842	2.84328	0.625312	2.81478		2.22272	0.41083	2.17609	0.351108		2.40782	2.40912	2.22185	2.36486
2.39404	2.43352	2.4068	2.47103							2.24551	-0.0291884	2.30535	-0.154902		1.90259	2.0347	1.83404	2.087		0.222716	2.32321	0.368845	2.19206		1.79872	-0.0457575	1.79518	0.0293838		2.31952	2.45045	2.24117	2.52514		0.367316	2.33988	0.338097	2.33945		2.56027	0.61742	2.5172	0.552972		2.45593	2.44404	2.36754	2.50076
2.21285	1.86607	2.26122	1.95582							2.25661	0.652996	2.30143	0.530629		1.94131	1.98046	1.94866	1.45437		0.271144	2.20993	0.278296	2.0938		2.73755	0.509203	2.73049	0.515874		2.21165	2.49612	2.19714	2.50256		0.0465204	2.49795	-0.0249332	2.45487		2.22584	0.0313425	2.05895	-0.229381		2.35754	2.52456	2.36452	2.68007
1.96142	2.12272	2.0569	2.13444							1.50174	0.0253059	1.51188	0.0404045		1.79872	1.8147	1.79518	1.2182		0.190332	2.09204	0.404834	2.12444		2.18177	-0.05061	2.12321	0.00432137		2.46967	2.34647	2.4606	2.55086		0.239314	2.46632	0.286752	2.4441		1.99672	0.174818	1.87751	0.0186423		2.23732	2.36313	2.11748	2.43345
2.16732	2.48104	2.29226	2.56131							1.86896	0.375115	1.91115	0.249932		1.34529	1.23998	1.24444	0.926744		0.443002	2.34585	0.468126	2.2067		2.25727	-0.0655015	2.19518	0.0374265		2.39794	2.84328	2.36151	2.81478		0.368178	2.11279	0.156786	2.14891		2.46967	0.462398	2.4606	0.418301		2.37779	2.39732	2.451	2.50752
2.42406	2.34278	2.4183	2.28242							1.90309	0.417056	1.95424	0.260787		1.7638	2.09177	1.69329	1.49437		0.279667	2.14959	0.319314	2.06759		2.33536	0.214844	2.38722	0.269513		2.18498	2.33988	2.17406	2.33945		0.593649	1.7872	0.58087	2.05711		2.18364	0.131779	2.17705	0.114473		2.41567	2.52995	2.37469	2.59375
2.49206	2.65234	2.54962	2.61492							2.26761	0.340444	2.38722	0.378398		2.46967	2.34647	2.39585	2.18614		0.363612	2.13033	0.333649	2.0693		2.24949	0.045323	2.25414	0.184691		2.10204	2.49795	2.08858	2.45487		0.131471	2.7222	0.0960301	2.69767		2.39794	0.613842	2.36151	0.625312		1.9838	1.83993	1.99482	1.78369
2.40483	2.46531	2.52244	2.47958							2.29901	0.239003	2.30132	0.220797		2.38213	2.46214	2.32152	2.42963		0.210586	2.19145	0.23955	2.13706		2.1891	-0.124939	2.19246	0.11059		2.30782	2.46632	2.40569	2.4441		0.296562	2.40679	0.252724	2.43298		2.0361	0.0122339	1.91401	-0.00138021		2.21042	2.19314	2.08938	2.03039
2.273	2.22332	2.38382	2.2471							2.30645	0.418394	2.31904	0.3253		2.42003	2.45279	2.31951	2.39718		0.215505	2.14361	0.262451	2.14881		2.46967	0.462398	2.39585	0.460898		2.21471	2.11279	2.1817	2.14891		0.626387	2.46122	0.459492	2.49063		2.18498	0.367316	2.17406	0.338097		2.39254	2.27677	2.32698	2.15757
2.46963	2.29522	2.35836	2.14941							2.22254	0.373674	2.21244	0.333744		2.43105	2.61084	2.27426	2.44124		0.494022	2.36569	0.299302	2.09511		2.38213	0.271992	2.32152	0.200868		2.3984	1.7872	2.33896	2.05711		0.584043	2.43546	0.553323	2.47968		2.09377	0.0569049	2.03181	-0.0222764		2.38818	2.62146	2.43334	2.65624
2.08619	2.27088	2.04096	2.26627							2.30247	0.510577	2.38315	0.590216		2.16227	2.16659	2.13735	2.0964							2.42003	0.13305	2.31951	0.158529		2.33633	2.66846	2.28623	2.70399		0.355879	2.42813	0.370356	2.3927		2.10204	0.0465204	2.08858	-0.0249332		2.16584	2.35665	2.16879	2.34804
2.30963	2.46148	2.33092	2.46049							1.84241	0.00674888	1.88667	0.045411		2.14019	2.11517	2.11394	1.91052							2.43105	0.279174	2.27426	0.238396		2.2014	2.7222	2.18441	2.69767		0.0420594	2.28268	0.056661	2.32887		2.30782	0.239314	2.40569	0.286752		1.88606	1.85724	1.88606	1.77691
2.14535	1.83406	2.14535	1.83508							2.21717	0.0620534	2.24353	0.0439652		2.15731	2.11272	2.13481	2.03181							2.44694	0.454686	2.53486	0.746894		2.30103	2.46122	2.26482	2.49063		0.509874	2.81989	0.461649	2.81072		2.21471	0.368178	2.1817	0.156786		1.85387	1.8824	1.88606	1.97757
2.21617	1.80242	2.22917	1.80101							2.24099	-0.0870569	2.2795	-0.130428		2.21696	2.26306	2.19921	2.17141							2.52597	0.590213	2.50601	0.658541		2.36103	2.40679	2.33128	2.43298		0.604226	2.14574	0.513218	2.01148		2.31702	0.155336	2.25042	0.0827854		2.3146	2.45824	2.30578	2.47778
2.17391	1.78063	2.18113	1.74199							2.12387	0.123731	2.15177	0.0588282		2.16465	2.23147	2.13972	2.19337							2.16227	0.263399	2.13735	0.330008		2.39329	2.43546	2.38232	2.47968		0.210715	2.18815	0.131458	2.22212		2.3984	0.593649	2.33896	0.58087		2.2188	1.96142	2.273	2.0607
2.44444	2.40986	2.44365	2.43816							2.04479	0.0224655	2.0593	0.00770511		2.22479	2.27362	2.21352	2.20474							2.14019	0.260071	2.11394	0.318272		2.32222	2.42813	2.30103	2.3927		0.44248	2.31968	0.350248	2.37807		2.25337	0.287802	2.17263	0.161368		1.87437	1.8914	1.83727	1.76817
2.25661	2.60394	2.30143	2.52845							2.038	0.303036	2.03812	0.342514		2.24403	2.32321	2.21801	2.19206							2.15731	0.301247	2.13481	0.254306		2.18631	2.81989	2.19648	2.81072		0.421573	2.18526	0.300023	2.1153		2.44628	0.456535	2.31045	0.321644		1.95265	1.79553	2.00681	1.97994
2.26761	2.18142	2.38722	2.11149							1.61225	0.249687	1.64417	0.295347		2.18667	2.20993	2.13001	2.0938							2.21696	0.278982	2.19921	0.286456		2.46778	2.28971	2.23211	2.16589		0.399207	2.23887	0.142297	2.21974		2.2014	0.131471	2.18441	0.0960301		2.3291	1.56673	2.4561	1.77106
2.23974	2.25257	2.30436	2.39426							1.72262	0.147985	1.72102	0.313023		2.09691	2.45847	1.97428	2.04849							2.16465	0.230193	2.13972	0.259235		2.23045	2.14574	2.19033	2.01148		0.125082	1.48135	0.101177	1.79389		2.30103	0.626387	2.26482	0.459492		2.50329	2.2725	2.39911	2.20457
1.84241	1.75602	1.88667	1.84913												2.17018	2.35735	1.97028	2.19418							2.22479	0.185259	2.21352	0.160769		2.26114	2.18815	2.23742	2.22212		0.453843	2.61934	0.265627	2.63654		2.36103	0.296562	2.33128	0.252724		2.47261	2.12365	2.49936	2.27126
2.038	2.1007	2.03812	2.1418												2.2531	2.37517	2.16076	2.25519							2.24403	0.222716	2.21801	0.368845		2.3032	2.31968	2.30103	2.37807		0.246991	2.18597	0.240549	2.13362		2.38322	0.583577	2.18374	0.39211		2.40133	1.89211	2.50941	2.04609
1.93746	1.95424	2.02726	2.13033												2.41755	2.22482	2.23009	1.95188							2.18667	0.271144	2.13001	0.278296		2.1628	2.18526	2.0189	2.1153		0.257679	2.28235	0.201397	2.43562		2.223	0.434923	2.14085	0.352518		2.50132	1.91517	2.5178	2.06825
1.96848	1.25852	1.99826	1.30576												2.27115	2.09129	2.14847	1.80442							2.77797	0.5614	2.74194	0.527952		2.66262	2.23887	2.5275	2.21974		0.518514	2.51019	0.380211	2.60375		2.39329	0.584043	2.38232	0.553323		2.06352	2.1962	2.03623	2.11686
1.78958	1.42102	1.84757	1.55086												1.99167	2.09204	1.98272	2.12444							2.0086	0.510545	2.13322	0.447158		1.95634	1.48135	2.07365	1.79389		0.423246	2.41024	0.311754	2.57463		2.32222	0.355879	2.30103	0.370356		2.21471	2.10909	2.21524	2.06985
2.26324	2.71731	2.29373	2.68541												2.28619	2.34585	2.22072	2.2067							2.01452	0.380211	2.0249	0.380211		2.38606	2.61934	2.30872	2.63654		0.563846	2.54145	0.516529	2.66829		2.18631	0.509874	2.19648	0.461649		2.02305	2.18979	2.03282	2.22683
2.35539	2.9368	2.35539	2.9828												2.45788	2.50032	2.41414	1.76664							1.99167	0.190332	1.98272	0.404834		1.87094	1.84367	1.84137	1.93725		0.520537	2.35788	0.448157	2.45726		2.23045	0.604226	2.19033	0.513218		2.27531	2.46699	2.24797	2.42016
															2.04922	2.14959	1.96379	2.06759							2.54697	0.0750601	2.54177	0.0484418		2.28443	2.69132	2.20412	2.61506		0.380211	2.22353	0.380211	2.35259		2.26114	0.210715	2.23742	0.131458		2.2033	2.3383	2.16554	2.23282
															2	2.13033	2.0086	2.0693							2.4552	0.121779	2.43826	0.112828		2.23249	2.50143	2.1452	2.52792		0.340642	1.86607	0.341632	2.02009		2.3032	0.44248	2.30103	0.350248		2.18498	2.34292	2.22891	2.39247
															2.14613	2.19145	2.22272	2.13706							2.35382	0.0511525	2.34766	-0.024798		2.1934	2.46533	2.16938	2.70236		0.0520434	1.86967	-0.00100656	1.89086		2.1628	0.421573	2.0189	0.300023		2.06032	2.39553	2.05115	2.43474
															1.95694	2.14361	1.96328	2.14881							2.33964	0.206826	2.33993	0.206826		1.96731	2.18597	1.9239	2.13362		0.201762	1.09682	0.0939735	1.0432		2.47682	0.749379	2.41027	0.712491		2.30867	2.37117	2.32936	2.49744
															2.3342	2.36569	2.24057	2.09511							2.28619	0.443002	2.22072	0.468126		2.23508	2.28235	2.17606	2.43562		0.361728	1.97313	0.324282	2.1038		1.92634	-0.161151	1.88818	-0.259637		2.22768	2.20609	2.23899	2.31293
															2.02572	1.69339	1.90472	1.01541							2.20648	0.508488	2.21678	0.581192		2.39794	2.75397	2.26111	2.58816		0.391817	2.10215	0.345374	2.24033		2.66262	0.399207	2.5275	0.142297		2.39514	2.30644	2.4216	2.66524
															2.13925	2.14486	2.08386	1.52002							2.04922	0.279667	1.96379	0.319314		2.463	2.51019	2.37528	2.60375		0.45135	1.80231	0.361029	1.89039		2.40117	0.257679	2.35379	0.232149		2.03177	1.82936	2.00628	1.79372
															2.15746	2.1686	2.09552	1.7429							2	0.363612	2.0086	0.333649		2.09044	2.64433	1.89745	2.46452		0.454948	2.33236	0.405073	2.35875		1.95634	0.125082	2.07365	0.101177		2.21674	1.91167	2.20543	1.93535
															2.13672	2.09337	2.07918	1.83609							2.14613	0.210586	2.22272	0.23955		2.14477	2.41024	2.05517	2.57463		0.258518	2.0789	0.235023	2.29159		2.25431	0.392697	2.25648	0.330414		2.03662	1.91821	1.97534	1.94544
															2.19033	2.10861	2.08099	1.96885							1.95694	0.215505	1.96328	0.262451		2.32936	2.54145	2.32398	2.66829		0.278981	1.98202	0.233699	2.10714		2.50866	0.314569	2.49383	0.280275		2.11818	1.84949	2.11032	1.9143
															2.25768	2.28879	2.16879	2.19225							2.1176	0.25261	2.12808	0.25358		2.24892	2.35788	2.23256	2.45726		0.605305	2.44671	0.675778	2.51776		2.38606	0.453843	2.30872	0.265627		2.31651	2.48228	2.31982	2.48395
															2.33646	2.46305	2.26304	2.39707							2.3342	0.494022	2.24057	0.299302		2.41062	2.22353	2.38421	2.35259		0.531894	2.46519	0.482292	2.54794		1.86089	-0.00322879	1.82895	-0.0228816		2.02673	1.77777	2.05511	1.83276
																									2.29406	0.394576	2.15807	0.406304		2.21285	1.86607	2.16944	2.02009		0.267239	2.0195	-0.0524034	1.84928		2.52377	0.591374	2.49549	0.358173		2.34361	1.75523	2.40037	2.4174
																														2.22915	2.20687	2.13787	2.39555		0.68842	2.21097	0.677607	2.251		2.06446	0.476397	1.98543	0.354108		2.28825	1.80939	2.36021	2.10372
																														2.34064	2.33325	2.29362	2.4652		0.618048	2.2247	0.62634	2.23804		2.03463	0.534661	1.98159	0.472025		1.95424	2.16435	1.98227	1.72673
																														2.05748	1.09682	1.99848	1.0432		0.692703	2.82848	0.474635	2.74855		2.3075	0.379378	2.2878	0.384712		2.233	2.03941	2.0607	1.95617
																														1.96473	1.97313	1.95085	2.1038		0.768469	2.18047	0.709638	2.28321		2.25768	0.164353	2.2398	0.0934217		2.17026	2.12872	2.1038	2.06595
																														1.99335	2.10215	2.0062	2.24033		0.650395	2.76075	0.511027	2.68967		2.04915	0.424882	1.8911	0.262451		2.53782	2.2266	2.26482	2.14082
																														2.18184	1.80231	2.16435	1.89039		0.269149	1.97845	0.211709	2.11883		2.25259	0.423246	2.08249	0.269513		2.24797	2.35257	2.24797	2.25864
																														2.2033	2.33236	2.20385	2.35875		0.294466	1.87274	0.243038	1.67761		2.10018	0.404834	1.93704	0.296665		2.1271	1.95085	2.17609	2.15534
																														1.96667	1.98202	1.92932	2.10714		0.131939	1.81446	0.150756	2.05656		2.24413	0.50515	2.0575	0.418301		2.3927	2.19201	2.0569	2.07664
																														2.11329	2.0789	1.99929	2.29159		0.427617	2.07036	0.393087	2.26623		1.96731	0.246991	1.9239	0.240549		2.1271	2.03743	1.96379	2.0086
																														2.35329	2.44671	2.30825	2.51776		0.614649	2.84143	0.595986	2.82391		2.23508	0.257679	2.17606	0.201397		2.17898	2.11594	2.02531	2.03423
																														2.27531	2.46519	2.29994	2.54794		0.153141	2.20681	0.0296354	2.2624		2.463	0.518514	2.37528	0.380211		2.233	2.02572	1.94939	2.1486
																														2.38353	2.0195	2.23173	1.84928		0.560305	2.65848	0.503337	2.74874		2.14477	0.423246	2.05517	0.311754		2.19312	2.08207	2.23045	2.15137
																														2.08619	2.27088	2.00436	2.3307		0.356603	2.39643	0.299517	2.39972		2.32936	0.563846	2.32398	0.516529		2.1271	1.44716	2.19866	1.6721
																														2.36736	2.21097	2.33646	2.251		0.765846	2.50999	0.75402	2.70599		2.24892	0.520537	2.23256	0.448157		2.39794	2.37895	2.27875	2.49856
																														2.30535	2.2247	2.31175	2.23804		0.420573	1.83937	0.339489	1.9166		2.14888	0.374392	2.10218	0.380714		1.89585	1.49554	1.8884	1.45939
																														2.34733	2.94781	2.26717	2.9133		-0.0636693	2.12031	-0.244549	2.10569		2.25932	0.554029	2.23557	0.453606		2.46718	2.13389	2.50351	2.15611
																														2.51215	2.82848	2.27841	2.74855		0.340642	2.17155	0.232234	1.94108		2.41062	0.380211	2.38421	0.380211		1.90578	1.71418	1.88765	1.70085
																														2.68797	2.78247	2.60206	2.90752		0.389639	1.73569	0.347591	1.93423		2.21285	0.340642	2.16944	0.341632		2.00608	2.25131	2.07123	2.34041
																														2.63041	2.18047	2.625	2.28321		0.0546131	1.80138	-0.0127808	1.95607		2.16465	0.298853	2.10789	0.25042		2.34341	2.76087	2.33244	2.75508
																														2.34341	2.76075	2.21748	2.68967		0.158362	1.8293	0.238046	1.77452		2.2851	0.685397	2.26761	0.62201		2.53071	2.83174	2.54164	2.87954
																														1.91829	1.87274	1.89381	1.67761		-0.0468557	2.27339	-0.0694213	2.16977		2.08991	0.392697	2.11727	0.267172		2.21551	1.98978	2.20235	1.99045
																														2.2084	1.97845	2.15768	2.11883		0.0530784	2.01577	0.0394141	1.96103		2.15343	0.366613	2.04612	0.246651		2.35585	2.17767	2.33255	2.1754
																														1.65801	1.81446	1.66276	2.05656		0.232772	1.82812	0.108841	2.0856		2.26951	0.227887	2.28103	0.181844		1.92771	1.8915	1.90709	1.997
																														2.23014	2.07036	2.19292	2.26623		0.0314231	1.79361	-0.00554303	1.90677		2.07978	0.482654	2.00089	0.348455		2.15234	2.22022	2.14967	2.27417
																														2.76955	2.84143	2.74473	2.82391		0.266055	2.19742	0.223366	2.30843		2.05748	0.201762	1.99848	0.0939735		2.28546	2.07803	2.20409	2.1092
																														2.17212	2.65848	2.14239	2.74874		0.0827854	1.43136	0.064458	1.5682		1.96473	0.361728	1.95085	0.324282		2.38097	2.48804	2.29019	2.34725
																														2.53165	2.08796	2.56067	2.33152		0.296884	2.39394	0.228913	2.61022		1.99335	0.391817	2.0062	0.345374		2.24303	2.39394	2.19623	2.46969
																														2.06032	2.39643	1.98	2.39972		0.342423	2.11357	0.20412	1.89031		2.12167	0.436693	2.07311	0.322219		2.22272	2.3075	2.26951	2.36173
																														2.27165	2.16374	2.284	2.42388		0.290035	2.35665	0.176091	2.40716		2.18184	0.45135	2.16435	0.361029		1.88818	1.78645	1.8926	1.97159
																														2.51748	2.50999	2.48751	2.70599		0.335123	2.366	0.252853	2.41499		2.2033	0.454948	2.20385	0.405073		2.27819	2.26986	2.17198	2.24863
																														2.49405	2.23065	2.3902	2.34846		0.430683	2.31387	0.351928	2.24055		1.96667	0.278981	1.92932	0.233699		2.25885	2.2292	2.10902	2.19751
																														2.65918	2.95405	2.42761	2.81929		0.444825	2.59428	0.364551	2.74407		2.11329	0.258518	1.99929	0.235023		2.16941	2.17373	2.00568	2.0899
																														1.90053	1.38021	1.83218	1.27184		0.621715	2.40859	0.509263	2.37938		2.53305	0.288547	2.46854	0.174157		2.23807	2.16902	2.06803	1.96785
																														1.88606	1.36922	1.78915	1.30103		0.175059	2.46322	0.0937333	2.31891		2.35329	0.605305	2.30825	0.675778		2.26834	2.19494	2.29081	2.35224
																														1.83761	1.33445	1.77003	1.20412		0.412755	2.17556	0.159223	2.16709		2.22515	0.450249	2.16752	0.404834		2.26114	2.19242	2.26281	2.24434
																														2.27184	1.83937	2.25285	1.9166		0.0606978	1.87267	0.0334238	1.87269		2.233	0.257679	2.20763	0.201397		2.05748	2.07903	2.06258	2.07068
																														1.82779	1.32222	1.76782	1.27184		0.123852	1.87991	0.0791812	1.97165		2.27531	0.531894	2.29994	0.482292		2.57054	2.19229	2.45939	2.20952
																														1.83187	2.12031	1.83315	2.10569		0.0423775	1.96238	-0.255793	1.89106		2.38353	0.267239	2.23173	-0.0524034		2.18752	2.19033	2.31597	2.37621
																														1.58551	1.34044	1.59739	1.34635		0.075547	1.65104	0.0253059	1.85058		2.36736	0.68842	2.33646	0.677607		2.26482	2.1532	2.18469	2.05038
																														2.23045	1.73569	2.19312	1.93423		0.380211	2.15161	0.361728	2.28977		2.30535	0.618048	2.31175	0.62634		2.5302	2.15987	2.54158	2.23045
																														2.04096	1.80138	2.01011	1.95607		0.145815	2.78016	-0.0202036	2.50016		2.51215	0.692703	2.27841	0.474635		2.17026	2.23553	1.96848	2.0103
																														2.39182	3.06165	2.38382	3.10299		0.221675	1.49554	0.187521	1.47276		2.37475	0.392697	2.47422	0.31597		2.14613	2.12385	2.07188	2.01199
																														1.97922	1.8293	1.93592	1.77452		0.132907	1.77971	0.186684	1.93513		2.63041	0.768469	2.625	0.709638		1.94448	1.75511	2.27875	2.31091
																														1.69636	1.4133	1.66381	1.3032		0.177532	2.46501	0.207108	2.41433		2.3035	0.593258	2.22518	0.530453		2.02938	1.95424	2.36173	2.33445
																														1.66701	1.19866	1.74905	1.38382		0.179404	2.19365	0.123387	2.15871		2.34341	0.650395	2.21748	0.511027		2.25971	1.76113	2.22802	1.78144
																														1.83569	2.27339	1.82672	2.16977		0.306346	2.42335	0.188045	2.50301		1.91829	0.294466	1.89381	0.243038		1.83285	1.57809	1.81722	1.73008
																														1.95424	1.51851	1.89228	1.4133		0.322219	1.75961	0.278754	1.90835		2.2084	0.269149	2.15768	0.211709		1.4716	1.66305	1.53462	1.86075
																														1.55267	2.01577	1.54716	1.96103		0.0530784	2.02255	0.00432137	2.08905		1.65801	0.131939	1.66276	0.150756		1.56384	1.9763	1.53077	1.9368
																														1.69437	1.82812	1.69232	2.0856		0.064458	2.16667	-0.0315171	2.21219		2.23014	0.427617	2.19292	0.393087		1.67902	1.69102	1.65797	1.71373
																														2.04639	1.79361	2.03667	1.90677		0.0791812	2.51713	-0.0177288	2.60325		2.76955	0.614649	2.74473	0.595986		2.007	1.6036	1.89825	1.42845
																														2.14042	2.19742	2.04593	2.30843		0.071882	2.20952	-0.0362122	2.28378		2.17212	0.560305	2.14239	0.503337		2.02301	1.59935	1.94042	1.80195
																														1.57634	1.43136	1.5302	1.5682							2.06032	0.356603	1.98	0.299517		1.98138	1.94893	1.98343	1.9547
																														2.24303	2.39394	2.35237	2.61022							2.51748	0.765846	2.48751	0.75402		1.76418	1.6744	1.82347	1.91238
																														2.14509	2.11357	1.99268	1.89031							2.55328	0.137671	2.37654	0.0561423		2.31936	2.35085	2.32921	2.47772
																														2.08398	2.366	2.06695	2.41499							1.50174	0.0253059	1.4624	-0.0121104		1.83792	1.33028	1.8201	1.38624
																														2.16584	2.35665	2.11227	2.40716							1.74819	0.0170333	1.67486	-0.154902		1.89625	1.67657	1.89752	1.84151
																														2.37199	2.59428	2.33041	2.74407							2.15736	0.39211	2.11059	0.380211		2.32222	2.42813	2.29447	2.49136
																														2.44871	2.40859	2.33041	2.37938							2.27184	0.420573	2.25285	0.339489		2.50724	2.59961	2.61261	2.76429
																														2.59329	2.31387	2.51851	2.24055							1.83187	-0.0636693	1.83315	-0.244549		2.2815	2.30434	2.31069	2.45806
																														2.29574	2.46322	2.26019	2.31891							2.20683	0.420506	2.08398	0.348954		2.30782	2.47026	2.34801	2.50174
																														2.25864	2.27983	2.21511	2.34221							2.23045	0.389639	2.19312	0.347591		2.31649	2.46868	2.30492	2.54396
																														2.59931	2.17556	2.47712	2.16709							2.04096	0.0546131	2.01011	-0.0127808		2.25467	2.42921	2.27944	2.56399
																														2.18046	2.11998	2.08778	2.24915							1.97922	0.158362	1.93592	0.238046		2.41653	2.61627	2.42648	2.84649
																														1.72346	1.87267	1.70243	1.87269							1.83569	-0.0468557	1.82672	-0.0694213
																														1.91612	1.87991	1.83178	1.97165							1.55267	0.0530784	1.54716	0.0394141
																														2.21899	1.96238	2.0995	1.89106							1.69437	0.232772	1.69232	0.108841
																														1.77597	1.65104	1.72673	1.85058							2.04639	0.0314231	2.03667	-0.00554303
																														2.37346	2.15161	2.3369	2.28977							2.14042	0.266055	2.04593	0.223366
																														2.24105	2.78016	2.14114	2.50016							1.57634	0.0827854	1.5302	0.064458
																														1.89585	1.49554	1.90553	1.47276							2.25631	0.461385	2.16701	0.374916
																														2.03142	1.77971	2.0787	1.93513							2.24303	0.296884	2.35237	0.228913
																														2.31649	2.46501	2.2878	2.41433							2.14509	0.342423	1.99268	0.20412
																														2.02305	2.19365	2.01912	2.15871							2.2488	0.537819	2.20942	0.462398
																														2.25467	2.42335	2.24674	2.50301							2.26371	0.504765	2.19882	0.488867
																														2.37882	2.38315	2.18575	2.34109							2.19279	0.497748	2.14078	0.440326
																														2.12614	1.75961	2.09884	1.90835							2.08398	0.335123	2.06695	0.252853
																														2.44946	1.87118	2.10182	1.95378							2.1508	0.191205	2.0871	0.11246
																														2.54371	2.06866	2.44191	2.42958							2.15259	0.444045	2.11227	0.334454
																														2.32514	2.02255	2.32514	2.08905							2.16584	0.290035	2.11227	0.176091
																														2.25285	2.16667	2.21219	2.21219							2.37199	0.444825	2.33041	0.364551
																														2.33244	2.51713	2.28103	2.60325							2.44871	0.621715	2.33041	0.509263
																														2.20952	2.20952	2.17319	2.28378							2.5374	0.64015	2.46588	0.556303
																																								2.59329	0.430683	2.51851	0.351928
																																								2.29574	0.175059	2.26019	0.0937333
																																								2.18083	0.629915	2.10576	0.618451
																																								2.36829	0.214844	2.28825	0.136721
																																								2.59931	0.412755	2.47712	0.159223
																																								2.32478	0.482874	2.29901	0.267172
																																								1.72346	0.0606978	1.70243	0.0334238
																																								1.91612	0.123852	1.83178	0.0791812
																																								2.21899	0.0423775	2.0995	-0.255793
																																								2.27772	0.396199	2.25213	0.354108
																																								1.77597	0.075547	1.72673	0.0253059
																																								2.73755	0.509203	2.79588	0.463893
																																								2.20683	0.515874	2.12057	0.44248
																																								2.26044	0.225309	2.17168	0.108903
																																								2.37346	0.380211	2.3369	0.361728
																																								2.24105	0.145815	2.14114	-0.0202036
																																								1.89585	0.221675	1.90553	0.187521
																																								2.35282	0.542388	2.26483	0.379559
																																								2.03142	0.132907	2.0787	0.186684
																																								2.31649	0.177532	2.2878	0.207108
																																								2.1137	-0.134699	2.10922	-0.139108
																																								2.02305	0.179404	2.01912	0.123387
																																								2.25467	0.306346	2.24674	0.188045
																																								2.22555	0.517701	2.2192	0.4678
																																								1.82995	0.0413927	1.72754	-0.136677
																																								2.07978	0.454258	2.05294	0.423876
																																								2.12614	0.322219	2.09884	0.278754
																																								2.53758	0.227887	2.22409	0.221153
																																								2.6726	0.284205	2.45877	0.229682
																																								2.08386	-0.0809219	2.09061	-0.142668
																																								2.32514	0.0530784	2.32514	0.00432137
																																								2.21219	0.283301	2.32838	0.290035
																																								2.21484	0.232996	2.2878	0.225309
																																								2.16761	-0.0362122	2.07298	-0.167491
																																								2.25285	0.064458	2.21219	-0.0315171
																																								2.33244	0.0791812	2.28103	-0.0177288
																																								2.20952	0.071882	2.17319	-0.0362122
[truncated: 8 more columns]

## Sheet: Figure5
Figure 5 Changes of elevations (b)
		△b
Am-SLA	warming	-0.02
	drought	0.14
	eCO2	-0.12
	nitrogen	0.06
Am-Nm	warming	0.02
	drought	0.15
	eCO2	-0.15
	nitrogen	-0.19
Nm-SLA	warming	-
	drought	-0.005
	eCO2	0.03
	nitrogen	0.14

## Sheet: Figure S1
FigureS1 The environmental conditions for the collected experiments
Field experiments									Controlled experiments
Warming		Drought		eCO2		Nitrogen			Warming		Drought		eCO2		Nitrogen
MAT	MAP	MAT	MAP	MAT	MAP	MAT	MAP		T	RH	T	RH	T	RH	T	RH
11.2	1135	7.42859	215	9.75964	1184.66	-6.56242	584.027		5	50	16	80	22.5	27	23.5	65
-8.97467	157.584	1.00654	844.59	1.8	1050	-7.39918	362.324		5	60	17.5	70	23	30	11.2	71.3
-5.3	380	3.6585	1190	2.5	600	-2	300		10	85	19	60	17	32.5	15	50
0.14412	570.355	3.8	1940	2.59837	599.831	1.4	304.1		10	65	20	65	24	32.5	16.598	50
2.5	600	8	1700	3.71454	784.42	1.5	591		13	70	20	60	26.5	35	19	80
2.83791	726	9.2	415	5.37141	824.667	2.59837	599.831		14	85	20	55	17.5	40	19	81
3.8	1940	9.65082	603.631	6.97582	1241.51	3.6	695		16	70	20.5	65	28.5	40	20	62.5
4.5	722	12	658	7.79216	847.584	3.8	1940		17	50	21	67.5	24	44	20	97
4.5	807	13	700	8	885	4.08415	1041.64		17.7	41	21	70	20	45	20	50
4.92304	783	14.1426	1319.04	8.03056	239.4	4.71912	432.522		18	50	21.5	60	15	50	20	80
6	825	14.2	466	8.67484	1134.21	5.37141	824.667		18.5	77.5	22	65	16.598	50	20	65
6.4	471	15	673	9.40866	1178.55	6.15	879		20	32.5	22	35	22.5	50	20.5	77.5
6.98611	1450	17	800	9.58873	1404.58	6.4	450		22	40	22	70	23.5	50	20.5	65
9.3	825.2	20.4	144	10.177	554.869	6.8	366		22	67.5	22.5	68.5	25	50	21	67.5
10	850	22	478.108	10.4729	879.402	6.8	1416		22	55.5	23	70	26	50	21	75
11.2389	758.431	23	1550	10.6811	983.933	6.97582	1241.51		23	85	23	67.5	18	55	21	77.5
11.7	562	24	1988.3	11.4657	924.612	6.97647	292.978		25	45	23.5	50	27.5	55	23	60
13.1	445	25.8	1074	11.98	769	7	400		25	65	24	70	22	57.5	24	50
15	752.504	28.5	51.5	12.9425	1352.96	7.2	488.7		25	60	24	55	20	60	25	80
15	754.504	32.5	348.925	13.6404	955.439	7.21127	772.061		26	71	24.5	55	25	60	25.5	61
15	756.504			14.1426	1319.04	8	174		26	70	25	50	28	60	26.5	35
15.38	717.7			14.2477	1111.99	8.7	692		28	60	25	77.5	33	60	30	70
18.9	1352.96			14.7181	1130.97	8.84837	1239.28		30	80	25	65	21.3333	62.5	30	45
				15.385	629.939	8.85882	1201.65				25.65	66	30.5	64
				15.5	1154	9.30621	1828.22				27.1	62.1	23.5	65
				17	800	9.48725	681.278				27.5	72.5	18.5	65
				17	576	9.58873	1404.58				27.5	87	19	65
				19.7	730	9.75964	1184.66				27.5	62.5	27.5	65
				20.2	660	10.0559	791.096				27.5	50	17.5	67.5
				20.2	1019	10.0874	760.271				27.5	65	21	67.5
				21	837.875	10.6811	983.933				29	52	21.3333	67.5
				21.5	1750	12.1147	971.022				30	80	23	67.5
				21.8881	1309.72	12.5534	645.657				30.5	64.5	15	70
				21.9868	1793.72	13.2	674						20	70
				24	637	14.3	630						20.5	70
				24	68	14.5319	1327.88						21	70
				25	389	15.2	1119						22	70
				25	660	15.3601	138						23	70
				25	80	15.5	4300						24	70
				25.2876	928.994	15.5466	525.939						25	70
				25.6578	2943.23	15.6	1420						28.5	72.5
				25.7	1150	18	353						28.85	72.5
				25.7565	909.792	19.5	1200						12.5	75
				25.9761	1651.27	20.4002	1297.96						16	77.5
				26.3611	836.753	21	2000						10.5	80
				26.5	696.68	21	1927						17.5	80
				26.9	140	21.5	1750						20	80
				27	303	23	3455						23	80
				27.7	824.667	24	637						27	80
						25	389
						25.7565	909.792

## Sheet: FigureS2
Figure S2 Changes in percentage of leaf traits
		growth condition	mean	95% CI		species
Am	warming	Field	-1.81336	6.19753	6.62556	32
		Controlled	15.0159	13.9604	15.8889	12
	drought	Field	-40.4051	7.69224	8.83227	43
		Controlled	-29.1709	18.9991	25.9635	11
	eCO2	Field	6.89747	5.58899	5.9086	83
		Controlled	22.9245	7.78202	8.29485	60
	nitrogen	Field	12.9077	9.77972	10.7071	80
		Controlled	11.3157	12.5678	14.1547	44
Nm	warming	Field	-1.02471	4.21313	4.3901	39
		Controlled	-4.72474	5.58428	5.93197	21
	drought	Field	7.72376	5.76482	6.07939	57
		Controlled	2.40855	10.1892	11.3263	17
	eCO2	Field	-17.7823	2.18217	2.23322	104
		Controlled	-13.3506	2.51882	2.58531	94
	nitrogen	Field	49.0185	7.3244	7.70302	99
		Controlled	21.3004	5.82355	6.11723	102
SLA	warming	Field	10.0759	3.18912	3.28427	61
		Controlled	-0.36932	4.84957	5.0977	25
	drought	Field	-10.2462	2.22478	2.28133	91
		Controlled	-4.4958	3.90979	4.07668	32
	eCO2	Field	-14.0926	1.84411	1.87579	117
		Controlled	-10.5866	2.15528	2.20852	91
	nitrogen	Field	-1.51835	3.34919	3.4773	98
		Controlled	-2.52751	3.69075	3.836	73

## Sheet: FigureS3
Figure S3 Dependence of leaf traits' response to global environmental factors on treatment strengths and duration
warming strength (℃)	changes (%)	Drought strength (%)	changes (%)	Nitrogen addition (kgN/ha/yr)	changes (%)	Duration (yr)	changes (%)
3	35.2094	100	-66.5864	30	16.0886	0.1589	-10.1796
3	6.08071	66.6667	-17.9053	30	12.0548	0.1589	-4.7619
7	0.2434	50	27.8008	30	9.43583	0.1589	-15.8163
7	16.3132	50	-55.4645	50	16.2366	0.1726	-21.8918
4	-27.552	50	33.0435	50	15.5535	0.1726	-24.0038
5	-22.0408	50	-57.0679	50	0.07216	0.41667	-12.7053
6	-45.1973	53.33	-31.5795	50	32.6643	0.23014	25.7384
6	-5.00004	50	-29.2051	50	27.3097	0.23014	30.6748
2.5	19.7854	70	-49.1318	50	12.9615	0.23014	2.68817
2.5	33.8291	70	-28.7569	50	22.1074	0.23014	18.2927
4.5	6.95839	60	-38.4656	50	11.0092	1.16667	-3.83648
4	-20.0852	60	-28.6812	50	13.0198	1.16667	-20.5511
4	-3.48837	60	-44.4961	50	13.4726	1.16667	-6.84312
3	26.4686	60	-37.6718	50	17.9274	1.16667	-2.0438
3	-7.01678	60	-65.1659	50	10.3752	1.16667	0.29455
3	-17.54	60	-33.5704	50	0.0278	0.11507	-31.9045
3	36.6627	60	-21.7448	42	18.8006	0.16667	-1.82556
3.4	-15.8709	60	12.798	42	6.9632	0.23014	-16.8308
3.4	-0.59708	100	-70.221	42	11.8948	0.21918	-5.72197
3	9.0212	100	-74.6777	42	41.8179	0.21918	-5.76066
2.2	22.9574	45	-51.3861	42	26.1344	0.06027	-6.66671
5	2.73496	93.8	-74.7302	90	10.3809	1.73333	-9.51062
5	20.2995	100	-30.8701	16.35	7.82679	0.12329	-16.3134
5	-12.9761	50	-7.2112	270	9.55308	0.6767	-8.66924
5	-8.25543	50	-12.0182	270	-1.44083	2.5	-11.6041
5	3.33978	50	-32.3302	270	45.2101	0.08333	-9.53693
5	5.62716	33.3333	-19.0257	270	13.134	1.25	-13.4119
6	-28.519	33.3333	-26.065	20	25.1462	1.25	-10.3362
5	-1.05581	33.3333	-23.4626	20	14.2857	1.25	-3.35813
3	-0.22724	33.3333	-37.5759	30	27.2727	1.25	-13.8029
3	0.23495	33.3333	-16.9971	30	22.2222	0.41667	-7.85867
3	-0.32362	33.3333	-8.39893	100	26.9565	0.41667	-7.7922
3	-8.51336	33.3333	-14.9237	45	29.4872	0.5	6.50407
3	6.73271	33.3333	-14.6661	40	14.4073	0.23562	-9.44123
10	-15.9551	60	-61.0944	40	11.7731	0.13699	-16.8712
8	-14.8721	50	-31.3202	40	22.7414	0.13699	-24.506
3	38.5758	50	-24.14	40	21.2671	0.13699	-7.09184
1	23.91	100	-46.6585	60	-3.80031	0.13699	-1.50495
1	9.92712	100	-48.3429	60	35.5334	0.13699	-1.02635
3.25	50	43.3333	7.74477	60	69.0148	0.41096	-18.2896
0.5	11.4905	100	-27.414	60	17.5755	0.41096	-18.6422
0.5	34.8465	100	-81.5361	40	-7.21962	0.13425	-5.55556
5	-7.08123	50	-17.2052	40	22.4542	0.18356	-12.4271
5	11.1732	50	-13.1111	40	2.9434	5	-11.0227
		50	-11.7716	40	2.30023	0.5	14.375
		100	1.20419	40	-19.8964	1.16667	-5.89922
		33	-46.3688	40	14.6729	1.16667	0.15437
		70	-79.0093	40	6.59141	1.16667	-8.07208
		75	-76.2773	40	-10.5606	1.16667	-6.09408
		75	-62.4771	40	0.40343	1.16667	-4.8612
		62.5	-44.7004	40	4.36717	3	-15.5357
		50	-14.0944	40	21.3624	0.25	-3.14534
		50	-27.5163	40	20.4196	0.25	-10.0796
		50	-19.9335	40	-12.9251	0.25	-41.3284
				100	15.2897	0.33333	-23.0869
				100	-2.1009	2.625	-19.5538
				100	-9.63392	0.40274	-2.0685
				100	-10.3498	0.38889	-6.58116
				30	33.2589	1.16667	-5.4816
				50	5.55882	2	-9.49094
				100	110.39	0.33333	-28.2038
				150	28.125	3	-10.7203
				150	23.2301	3	-4.7259
				300	129.394	0.66667	-0.47278
				175	36.9099	2	-16.9643
				175	16.6078	0.16667	-11.3779
				31.25	22.2222	0.16667	-14.2071
				12.5	17.7885	0.16667	-5.32289
				50	40.1895	0.16667	-3.94869
				50	32.2019	0.16667	-16.6097
				111	39.8363	0.16667	-15.8751
				111	22.7212	0.16667	-5.99343
				100	15.0376	0.21096	-16.6379
				380	52.2244	0.21096	-11.4958
				300	118.263	1.5	-1.2605
				300	60.4811	0.6078	-2.49451
				150	5.24727	0.08219	-65.8602
				30	13.7931	0.08219	-33.4322
				166	38.4428	0.08219	-38.8809
				70	-2.07305	0.08219	-51.4138
				90	33.4826	0.16438	-29.1683
				250	53.5142	0.16438	-21.2679
				250	66.7164	0.16438	-20.8945
				250	33.8091	0.16438	-55.089
				100	31.7917	0.16438	-29.4993
				100	14.2484	0.16438	-24.0519
				105	10.3306	0.16438	-24.5238
				100	7.97972	0.16438	-26.738
				37.5	21.5744	2	-3.05212
				37.5	0.89151	0.13425	-17.2338
				50	14.9301	2.5	-8.38013
				50	52.2156	2.5	-2.74933
				50	-10.0527	3	-2.48204
				50	127.732	2.5	25.2769
				50	90.6345	2.5	-7.3193
				50	77.7776	2.5	-5.31653
				50	90.1742	2.5	-12.7026
				50	11.2246	2	0.12523
				200	5.99251	2.5	5.83554
				350	78.4258	3	-16.8843
				45	6.47303	2.5	-6.39324
				50	16.633	2.5	-0.9009
				100	8.05346	2.5	-1.80807
						0.33333	-1.23306
						0.33333	-3.69623
						0.12329	-9.85136
						0.18356	-27.0251
						0.18356	-35.8781
						0.33333	-9.51302
						0.25	-13.6442
						0.5822	-10.1945
						3	11.5009
						3	-8.21262
						3	31.0117
						3	2.23732
						0.05753	-26.8574
						0.05753	-6.30299
						0.13699	-4.4335
						0.47945	0.50111
						0.47945	-12.2519
						0.47945	-5.67251
						0.47945	-13.2957
						0.47945	-14.2169
						0.47945	-4.03315
						0.47945	-8.41232
						0.47945	1.56636
						0.47945	-19.5785
						0.47945	-21.0059
						0.292	-18.484
						2	-13.2953
						2	-7.22281
						2	2.7745
						2	20.7911
						2	-20
						2	-12.8972
						2	-14.4099
						2	-14.5621
						0.5	-13.2605
						0.5	-17.3848
						0.05753	-1.23916
						0.05753	-12.7908
						0.04932	-41.8796
						0.096	2.36909
						0.096	-6.61566
						0.16667	-16.5069
						0.16667	-3.28624
						3	-17.1717
						0.16438	-18.2084
						0.16438	-5.38117
						0.792	-2.21174
						0.09863	-16.5014
						0.5	-0.49751
						0.5	-8.82353
						0.5	1.48515
						0.5	-6.86695
						0.65753	-25.1701
						0.137	-41.6205
						0.10137	-20.524
						0.05753	1.0989
						0.24658	-17.9487
						0.25	-1.45123
						1.33333	-8.24024
						0.75	-3.84615
						0.19178	-29.5968
						5	-6.85773
						0.06849	-58.7074
						0.06849	-8.04598
						0.04658	-23.8434
						0.11233	-8
						0.14247	-3.94737
						0.24658	-8.23529
						0.14247	-4.27807
						0.19178	-15.1837
						0.19178	-36.8276
						0.19178	-10.5793
						0.19178	-10.2088
						0.19178	-24.6377
						0.41667	-17.6522
						2	-13.8805
						2	-18.5853
						2	-11.2859
						0.12329	-18.3403
						0.42192	-18.0124
						0.166	-4.32099
						0.166	-9.12951
						2	-8.66142
						0.5	0
						0.41667	-8.867
						1.33333	3.00159
						0.19726	-12.5528
						0.25	-30.5058
						0.25	-32.4063
						0.25	-34.9315
						0.25	-31.3149
						0.41096	-10.2624
						0.25	-6.62152
						0.33333	28.6294
						0.111	-16.8539
						0.157	-16.8831
						0.25	-17.4873
						0.25	15.0432
						0.25	-18.956
						0.25	6.90909
						0.25	2.88462
						0.25	-19.2167
						0.25	-35.8896

## Sheet: FigureS4
C: control		T: treatment		Figure S4 Response of area- and mass-based leaf trait relationships under global environmental changes
Warming															Drought															eCO2															Nitrogen
SLA_C	Aa_C	SLA_T	Aa_T		Na_C	Aa_C	Na_T	Aa_T		SLA_C	Na_C	SLA_T	Na_T		SLA_C	Aa_C	SLA_T	Aa_T		Na_C	Aa_C	Na_T	Aa_T		SLA_C	Na_C	SLA_T	Na_T		SLA_C	Aa_C	SLA_T	Aa_T		Na_C	Aa_C	Na_T	Aa_T		SLA_C	Na_C	SLA_T	Na_T		SLA_C	Aa_C	SLA_T	Aa_T
1.99548	1.16714	2.07802	1.2156		0.186365	1.16714	0.160117	1.2156		2.06413	0.191497	2.10163	0.137254		2.2299	1.20398	2.15337	0.798342		0.0211459	1.20398	-0.119724	0.798342		2.2299	0.0211459	2.15337	-0.119724		2.02803	0.792392	2.00639	0.937016		0.212188	0.792392	0.180413	0.937016		2.02803	0.212188	2.00639	0.180413		2.22272	1.08478	2.26951	1.09221
2.15371	1.27149	2.17935	1.27149		0.218925	1.27149	0.155103	1.27149		2.30631	0.217914	2.25627	0.249281		1.72346	1.18469	1.68574	1.13672		0.389166	0.643453	0.378398	0.737193		2.37482	0.0178753	2.53668	-0.184502		1.88525	0.740149	1.85002	0.77643		0.196657	0.740149	0.229484	0.77643		1.88525	0.196657	1.85002	0.229484		2.32222	1.10592	2.29447	1.1969
2.12924	1.01912	2.14945	1.00217		0.0406973	1.26017	0.000672635	1.14105		1.99548	0.186365	2.07802	0.160117		1.7122	0.643453	1.6925	0.737193		0.614897	0.951338	0.541579	0.544068		2.21229	0.0710071	2.13849	0.155974		2.63827	1.36827	2.25414	1.47064		0.271842	1.36827	0.287802	1.47064		2.01174	0.0235498	1.9315	-0.00617386		2.59329	0.720581	2.57054	0.905128
2.28239	1.09517	2.38622	1.07004		-0.120935	1.16506	-0.13479	1.24378		2.15371	0.218925	2.17935	0.155103		1.59688	0.951338	1.63827	0.544068		0.40654	0.639486	0.371068	0.826723		2.27105	-0.0431646	2.39681	-0.0979563		2.31336	1.15836	2.22988	1.29447		0.210324	0.955008	0.292327	0.99758		2.63827	0.271842	2.25414	0.287802		1.69728	0.892855	1.70687	0.821812
2.2426	1.26017	2.21681	1.14105		0.196502	0.743389	0.163486	0.840299		2.2426	0.0406973	2.21681	0.000672635		1.86012	0.639486	1.87615	0.826723		0.267172	1.22789	0.30963	1.12385		2.2174	0.0155911	2.23419	-0.0114717		2.35984	1.2833	2.26007	1.36922		-0.154902	0.643453	-0.20412	0.819544		2.35476	0.210324	2.28434	0.292327		2.25971	0.505024	2.22802	0.553023
2.4014	1.71096	2.38202	1.62221		-0.0629839	1.01557	-0.200659	0.97382		2.29574	-0.120935	2.29543	-0.13479		1.70781	1.24235	1.49678	1.08616		0.10008	1.03914	0.130524	0.50571		2.5376	-0.254301	2.56864	-0.17947		2.35476	0.955008	2.28434	0.99758		-0.125833	1.43416	-0.291747	1.46924		2.47243	-0.0142502	2.0057	0.308593		1.83285	0.753533	1.81722	0.912898
2.29574	1.16506	2.29543	1.24378		-0.000434512	1.22011	0.0441476	1.16732		1.88445	0.196502	1.91409	0.163486		2.26656	1.15506	2.29298	0.870404		0.155523	1.01598	0.234199	0.423013		2.30103	-0.0731433	2.4318	-0.122168		2.40637	0.640481	2.2566	1.00217		0.0314085	0.70757	-0.0409586	0.748188		2.38021	-0.154902	2.38088	-0.20412		2.02273	1.07482	1.97798	0.924279
1.88445	0.743389	1.91409	0.840299		0.334051	1.4456	0.256718	1.4456		2.4318	-0.000434512	2.38722	0.0441476		2.08961	1.22789	2.04365	1.12385		-0.0315171	1.15957	-0.139662	1.08225		2.22915	-0.102043	2.3098	0.0144785		2.38021	0.643453	2.38088	0.819544		0.200565	1.13364	0.173638	1.13818		2.47742	0.111929	2.42496	0.118576		1.93405	1.13988	1.83476	1.12254
2.76395	1.20412	2.77394	1.22329		0.184766	1.03484	0.186176	1.06428		2.08092	0.334051	2.0655	0.256718		1.87679	0.981366	1.95182	0.612784		-0.00727677	0.876795	0.0650475	0.790285		2.18709	-0.0081097	2.22185	0.045323		2.19005	1.43416	2.15927	1.46924		0.0469138	0.695773	-0.00664549	0.887805		2.25493	0.149219	2.19314	0.0899051		1.91293	1.04766	1.97716	0.96426
2.4318	1.22011	2.38722	1.16732		0.127105	0.653213	0.0791812	0.694605		2.39404	0.184766	2.4068	0.186176		1.79449	0.865104	1.74741	0.764923		-0.146175	0.874294	-0.0753068	0.927658		1.7122	0.389166	1.6925	0.378398		2.20952	0.70757	2.19033	0.748188		-0.000525597	0.92657	-0.0237145	1.06517		2.41033	-0.163611	2.34779	-0.178684		1.8636	0.992554	1.86455	1.14983
2.08092	1.4456	2.0655	1.4456		0.146128	1.40711	0.213075	1.43029		2.22185	0.213628	2.22185	0.198427		2.17151	1.45755	2.11115	1.30975		-0.110138	1.08001	-0.12739	1.10134		1.59688	0.614897	1.63827	0.541579		2.06352	1.13364	2.02551	1.13818		0.188113	1.08478	0.175017	1.04402		2.19005	-0.125833	2.15927	-0.291747		1.89688	0.78533	2.05552	0.923762
2.20656	1.02628	2.09726	1.23756		0.398981	1.35315	0.230704	1.22789		2.26834	-0.0169622	2.21352	0.0355954		2.13566	1.3784	2.06279	1.30511		-0.286977	1.03276	-0.174935	1.05811		1.86012	0.40654	1.87615	0.371068		2.13901	0.695773	2.14862	0.887805		0.0588055	1.14035	0.045323	1.2959		2.20952	0.0314085	2.19033	-0.0409586		1.6362	1.21985	1.82857	1.03822
2.10175	0.659098	1.96661	0.762639		0.210586	0.913814	0.0856473	0.724276		2.18184	0.146694	2.11561	0.194844		2.42309	1.28543	2.15886	1.28543		-0.151879	1.17979	-0.0404287	1.16311		2.36829	-0.153443	2.2824	-0.0247169		2.03012	0.477121	2.09098	0.556303		-0.20481	0.873735	-0.28997	0.912219		2.25493	0.09691	2.17198	0.0899051		1.75523	1.0162	1.83744	1.20412
2.077	0.767727	2.07664	0.684334		0.166375	0.914286	0.161555	0.96317		2.18611	0.160148	2.11561	0.193838		2.32318	1.37475	2.22377	1.26691		0.101134	1.00432	0.192654	0.959041		1.96731	0.28307	1.98981	0.22792		2.26834	0.92657	2.25624	1.06517		0.131105	1.20066	0.017701	1.34172		2.06352	0.200565	2.02551	0.173638		1.6702	1.17085	1.67162	1.14582
2.13893	0.901606	2.15351	1.02268		0.274406	1.0711	0.161736	1.10917		2.21285	0.127105	2.26122	0.0791812		1.97688	1.38212	1.67415	1.22531		0.119878	0.974972	0.204329	0.796574		2.08961	0.267172	2.04365	0.30963		2.22272	1.08478	2.17609	1.04402		0.343883	0.894316	0.372932	0.892651		2.13901	0.0469138	2.14862	-0.00664549		2.11862	1.16376	1.9539	0.935507
2.5336	0.627729	2.58251	0.503288							2.25493	0.149219	2.18842	0.117271		1.9709	1.32838	1.88039	1.24055		0.149413	0.958803	0.119224	0.901186		2.2383	0.436564	2.23855	0.453858		2.56027	1.14035	2.5172	1.2959		-0.00727677	0.876795	-0.0422959	1.09026		2.26834	-0.000525597	2.25624	-0.0237145		1.89997	1.16673	1.91364	1.15259
2.56341	0.746915	2.52179	0.803437							2.19312	-0.0682944	2.15534	-0.239936		2.14699	1.32428	2.07818	1.28755		0.0620249	1.0461	0.08725	0.972203		1.94131	0.10008	1.94866	0.130524		2.22584	0.873735	2.05895	0.912219		0.269513	1.49842	0.269513	1.45327		2.22272	0.188113	2.17609	0.175017		1.95821	1.24279	1.92046	0.979093
2.39404	1.03484	2.4068	1.06428							2.24551	-0.274701	2.30535	-0.460253		1.90259	1.13212	1.83404	1.25299		0.0652106	1.06726	0.119935	1.05346		1.79872	0.155523	1.79518	0.234199		2.31952	1.13093	2.24117	1.28342		0.18234	1.1549	0.164037	1.16539		2.56027	0.0588055	2.5172	0.045323		1.97021	1.18724	1.96981	1
2.21285	0.653213	2.26122	0.694605							2.25661	0.398981	2.30143	0.230704		1.94131	1.03914	1.94866	0.50571		-0.0395332	1.04883	-0.0527492	0.991226		2.73755	-0.228346	2.73049	-0.214613		2.21165	1.28447	2.19714	1.30553		-0.065836	1.16085	-0.115126	1.07528		2.22584	-0.20481	2.05895	-0.28997		1.77573	1.29754	1.79183	1.29314
1.96142	1.20241	2.0569	1.07837							1.50174	0.525045	1.51188	0.534661		1.79872	1.01598	1.79518	0.423013		-0.0213131	1.07918	0.150834	0.974051		2.18177	-0.232384	2.12321	-0.118884		2.46967	0.876795	2.4606	1.09026		-0.0555173	1.39591	-0.113509	1.36629		1.99672	0.178102	1.87751	0.141134		1.74065	0.835056	1.90904	1.06108
2.16732	1.32127	2.29226	1.2704							1.86896	0.506156	1.91115	0.338781		1.34529	0.64893	1.24444	0.442582		0.0844705	1.02325	0.148284	0.963788		2.25727	-0.322776	2.19518	-0.157753		2.39794	1.49842	2.36151	1.45327		0.157881	0.907377	-0.0242687	0.975177		2.46967	-0.00727677	2.4606	-0.0422959		1.88818	0.85248	1.8926	1.05442
2.42406	0.932246	2.4183	0.867691							1.90309	0.516313	1.95424	0.309085		1.7638	1.32339	1.69329	0.800095		0.198663	1.10037	0.428417	1.14301		2.33536	-0.120514	2.38722	-0.117703		2.18498	1.1549	2.17406	1.16539		0.195249	0.388797	0.241908	0.718144		2.18364	-0.0518609	2.17705	-0.0602515		2.27819	0.991669	2.17198	1.07664
2.49206	1.1614	2.54962	1.07064							2.26761	0.210586	2.38722	0.0856473		2.46967	0.876795	2.39585	0.790285		0.175125	1.05965	0.260469	0.987721		2.24949	-0.204169	2.25414	-0.0694534		2.10204	1.39591	2.08858	1.36629		0.61595	0.944483	0.561101	0.838849		2.39794	0.269513	2.36151	0.269513		2.25885	0.970347	2.10902	1.08849
2.40483	1.07819	2.52244	0.957867							2.29901	-0.0600118	2.30132	-0.0805197		2.38213	1.08001	2.32152	1.10134		0.236033	1.10037	0.358316	1.1038		2.1891	-0.314034	2.19246	-0.0818753		2.30782	1.16085	2.40569	1.07528		-0.051907	1.52081	-0.0108578	1.51326		2.0361	-0.0238638	1.91401	0.0870592		2.16941	1.00432	2.00568	1.08422
2.273	0.970056	2.38382	0.863339							2.30645	0.111941	2.31904	0.00626489		2.42003	1.03276	2.31951	1.05811		0.366236	1.13033	0.347525	1.0607		2.46967	-0.00727677	2.39585	0.0650475		2.21471	0.907377	2.1817	0.975177		0.0712743	0.860637	0.0909807	0.944976		2.18498	0.18234	2.17406	0.164037		2.23807	0.930949	2.06803	0.899821
2.46963	0.825589	2.35836	0.79105							2.22254	0.151137	2.21244	0.121304		2.43105	1.17979	2.27426	1.16311		0.0631081	1.04532	0.0211893	0.914343		2.38213	-0.110138	2.32152	-0.12739		2.3984	0.388797	2.33896	0.718144		-0.176091	0.889993	-0.185471	1.0329		2.09377	-0.0368669	2.03181	-0.0540887		2.40782	1.0013	2.22185	1.14301
2.08619	1.18469	2.04096	1.22531							2.30247	0.209917	2.38315	0.211364		2.16227	1.00432	2.13735	0.959041		0.25793	1.18703	0.299515	1.18533		2.42003	-0.286977	2.31951	-0.174935		2.33633	1.33646	2.28623	1.4419		-0.0772553	1.04576	-0.0734291	1.10171		2.10204	-0.0555173	2.08858	-0.113509		2.45593	0.988113	2.36754	1.13322
2.30963	1.15139	2.33092	1.13233							1.84241	0.166375	1.88667	0.161555		2.14019	0.974972	2.11394	0.796574		0.311326	0.829304	0.370476	0.72681		2.43105	-0.151879	2.27426	-0.0404287		2.2014	1.52081	2.18441	1.51326		0.104046	0.90194	0.155427	1.05476		2.30782	-0.065836	2.40569	-0.115126		2.35754	1.16702	2.36452	1.31555
2.14535	0.695407	2.14535	0.696301							2.21717	-0.155794	2.24353	-0.200049		2.15731	0.958803	2.13481	0.901186		0.159824	1.03149	0.0587332	0.85454		2.44694	0.00774336	2.53486	0.212195		2.30103	1.14662	2.26482	1.23609		0.21869	1.14662	0.201225	1.23609		2.21471	0.157881	2.1817	-0.0242687		2.23732	1.12581	2.11748	1.31597
2.21617	0.5887	2.22917	0.577282							2.24099	-0.328064	2.2795	-0.409947		2.21696	1.0461	2.19921	0.972203							2.52597	0.0642435	2.50601	0.152393		2.36103	1.04576	2.33128	1.10171		0.151523	1.06305	0.0986437	1.18595		2.31702	-0.161682	2.25042	-0.167635		2.37779	1.01953	2.451	1.05652
2.17391	0.608524	2.18113	0.565081							2.12387	-0.000171318	2.15177	-0.0931098		2.16465	1.06726	2.13972	1.05346							2.16227	0.101134	2.13735	0.192654		2.39329	1.03755	2.38232	1.08443		0.185397	1.03755	0.161004	1.08443		2.3984	0.195249	2.33896	0.241908		2.41567	1.11428	2.37469	1.21906
2.44444	0.964912	2.44365	0.995542							2.04479	-0.0223116	2.0593	-0.0515284		2.22479	1.04883	2.21352	0.991226							2.14019	0.119878	2.11394	0.204329		2.32222	1.10592	2.30103	1.09167		0.153836	0.914608	0.0917812	0.994977		2.25337	0.0413927	2.17263	-0.0132283		1.9838	0.856124	1.99482	0.788875
2.25661	1.35315	2.30143	1.22789							2.038	0.274406	2.03812	0.161736		2.24403	1.07918	2.21801	0.974051							2.15731	0.149413	2.13481	0.119224		2.18631	1.63403	2.19648	1.61082		0.0336592	1.10592	0.0693258	1.09167		2.44628	0.0102538	2.31045	0.0111928		2.21042	0.982723	2.08938	0.941014
2.26761	0.913814	2.38722	0.724276							1.61225	0.637433	1.64417	0.651182		2.18667	1.02325	2.13001	0.963788							2.21696	0.0620249	2.19921	0.08725		2.46778	0.82193	2.23211	0.933784		0.32421	1.63403	0.262209	1.61082		2.2014	-0.051907	2.18441	-0.0108578		2.39254	0.884229	2.32698	0.830589
2.23974	1.01284	2.30436	1.08991							1.72262	0.425365	1.72102	0.592005		2.09691	1.36219	1.97428	1.02538							2.16465	0.0652106	2.13972	0.119935		2.23045	0.915286	2.19033	0.821151		0.373777	0.915286	0.322886	0.821151		2.30103	0.21869	2.26482	0.201225		2.50724	1.09237	2.61261	1.15168
1.84241	0.914286	1.88667	0.96317												2.17018	1.17486	1.97028	1.22801							2.22479	-0.0395332	2.21352	-0.0527492		2.26114	0.932248	2.23742	0.985276		-0.043548	0.932248	-0.105117	0.985276		2.36103	-0.0772553	2.33128	-0.0734291		2.2815	1.02284	2.31069	1.14737
2.038	1.0711	2.03812	1.10917												2.2531	1.04844	2.16076	1.00661							2.24403	-0.0213131	2.21801	0.150834		2.3032	1.01648	2.30103	1.07704		0.139284	1.01648	0.049218	1.07704		2.38322	0.200088	2.18374	0.212816		1.4716	1.19145	1.53462	1.32613
1.93746	1.0141	2.02726	1.11294												2.41755	0.805082	2.23009	0.704636							2.18667	0.0844705	2.13001	0.148284		2.1628	0.978287	2.0189	1.09637		0.200679	0.978287	0.258947	1.09637		2.223	0.211924	2.14085	0.211666		1.56384	1.41246	1.53077	1.40603
1.96848	0.290035	1.99826	0.307496												2.27115	0.820101	2.14847	0.655606							2.77797	-0.197001	2.74194	-0.189591		2.66262	0.576253	2.5275	0.692237		-0.263414	0.576253	-0.385203	0.692237		2.39329	0.185397	2.38232	0.161004		1.67902	1.01199	1.65797	1.05576
1.78958	0.631444	1.84757	0.703291												1.99167	1.10037	1.98272	1.14301							2.0086	0.501945	2.13322	0.313939		1.95634	0.532754	2.07365	0.749479		0.0004818	0.532754	0.10431	0.749479		2.32222	0.0336592	2.30103	0.0693258		2.007	0.596597	1.89825	0.5302
2.26324	1.45687	2.29373	1.40197												2.28619	1.05965	2.22072	0.987721							2.01452	0.365691	2.0249	0.355315		2.38606	1.23328	2.30872	1.32782		0.0677826	1.23328	-0.0430893	1.32782		2.18631	0.32421	2.19648	0.262209		2.38818	1.23328	2.43334	1.2229
2.35539	1.57978	2.35539	1.62941												2.45788	1.04159	2.41414	0.355068							1.99167	0.198663	1.98272	0.428417		1.87094	0.98361	1.84137	1.10782		0.522705	0.956313	0.451479	1.16791		2.23045	0.373777	2.19033	0.322886		2.16584	1.17754	2.16879	1.17754
															2.04922	1.10037	1.96379	1.1038							2.54697	-0.458067	2.54177	-0.473468		2.28443	1.41539	2.20412	1.41204		0.0226016	1.04727	0.022218	1.25955		2.26114	-0.043548	2.23742	-0.105117		1.88606	0.971184	1.88606	0.890856
															2	1.13033	2.0086	1.0607							2.4552	-0.325832	2.43826	-0.317856		2.23249	1.26894	2.1452	1.38273		0.0557605	1.04727	0.0036759	1.22981		2.3032	0.139284	2.30103	0.049218		1.85387	1.02853	1.88606	1.09152
															2.14613	1.04532	2.22272	0.914343							2.35382	-0.262098	2.34766	-0.341818		2.1934	1.27193	2.16938	1.53298		0.28307	1.2167	0.330774	1.21474		2.1628	0.200679	2.0189	0.258947		2.3146	1.14364	2.30578	1.17136
															1.95694	1.18703	1.96328	1.18533							2.33964	-0.117846	2.33993	-0.109232		2.23508	1.04727	2.17606	1.25955		0.280009	1.26482	0.254125	1.52244		2.47682	0.272556	2.41027	0.302217		2.2188	0.742555	2.273	0.781207
															2.3342	1.03149	2.24057	0.85454							2.28619	0.175125	2.22072	0.260469		1.96731	1.2167	1.9239	1.21474		0.234483	1.21208	0.192554	1.34432		1.92634	-0.0874934	1.88818	-0.147817		1.87437	1.01703	1.83727	0.930893
															2.02572	0.667671	1.90472	0.110697							2.20648	0.317673	2.21678	0.375823		2.463	1.04727	2.37528	1.22981		0.271618	1.10896	0.215595	1.2247		2.66262	-0.263414	2.5275	-0.385203		1.95265	0.842886	2.00681	0.973128
															2.13925	1.00561	2.08386	0.436163							2.04922	0.236033	1.96379	0.358316		2.39794	1.35603	2.26111	1.32015		-0.0362122	0.812913	-0.0362122	0.968483		2.40117	-0.137549	2.35379	-0.110537		2.3291	0.225519	2.4561	0.305257
															2.15746	1.01115	2.09552	0.647383							2	0.366236	2.0086	0.347525		2.14477	1.26482	2.05517	1.52244		0.127789	0.653213	0.172193	0.850646		1.95634	0.0004818	2.07365	0.10431		2.50329	0.772234	2.39911	0.807237
															2.13672	0.956649	2.07918	0.749736							2.14613	0.0631081	2.22272	0.0211893		2.09044	1.55388	1.89745	1.56879		0.167317	1.44217	0.117271	1.57875		2.25431	0.138391	2.25648	0.0739366		2.47261	0.655578	2.49936	0.775358
															2.19033	1.08243	2.08099	0.872011							1.95694	0.25793	1.96328	0.299515		2.32936	1.21208	2.32398	1.34432		0.156785	1.05069	0.102331	1.13008		2.50866	-0.194118	2.49383	-0.184881		2.40133	0.49485	2.50941	0.541275
															2.25768	1.14799	2.16879	1.01442							2.1176	0.135008	2.12808	0.125504		2.24892	1.10896	2.23256	1.2247		0.396997	1.00432	0.373431	1.16732		2.38606	0.0677826	2.30872	-0.0430893		2.50132	0.413436	2.5178	0.54658
															2.33646	1.21617	2.26304	1.13106							2.3342	0.159824	2.24057	0.0587332		2.41062	0.812913	2.38421	0.968483		0.401401	1.1089	0.337459	1.233		1.86089	0.135879	1.82895	0.149741		2.06352	1.13024	2.03623	1.07791
																									2.29406	0.101982	2.15807	0.252858		2.21285	0.653213	2.16944	0.850646		0.362092	0.616369	0.290411	0.718399		2.52377	0.0676068	2.49549	-0.13732		2.21471	0.903724	2.21524	0.853364
																														2.22915	0.977724	2.13787	1.25768		0.251643	1.12905	0.201225	1.1549		2.06446	0.412237	1.98543	0.368802		2.02305	1.16668	2.03282	1.19352
																														2.34064	0.992605	2.29362	1.17117		0.156852	0.954242	0.241795	1.294		2.03463	0.500331	1.98159	0.49019		2.27531	1.19112	2.24797	1.17237
																														2.05748	1.05069	1.99848	1.13008		0.321844	1.00919	0.301301	1.174		2.3075	0.071882	2.2878	0.09691		2.2033	1.13499	2.16554	1.06728
																														1.96473	1.00432	1.95085	1.16732		-0.0404287	1.22136	-0.0332066	1.41621		2.25768	-0.0933257	2.2398	-0.146378		2.26834	0.930762	2.29081	1.06498
																														1.99335	1.1089	2.0062	1.233		0.175512	1.34211	0.0269416	1.30829		2.04915	0.150449	1.8911	0.0979511		2.26114	0.93609	2.26281	0.985539
																														2.18184	0.616369	2.16435	0.718399		0.252018	1.09342	0.367532	1.20952		2.25259	0.0530016	2.08249	0.00285693		2.05748	1.05076	2.06258	1.01742
																														2.2033	1.12905	2.20385	1.1549		0.256029	1.18922	0.179921	1.23809		2.10018	0.118794	1.93704	0.0760576		2.30782	1.16393	2.34801	1.15335
																														2.11329	0.954242	1.99929	1.294		-0.116294	0.635965	-0.284129	0.617556		2.24413	0.123852	2.0575	0.11601		2.31649	1.15185	2.30492	1.23778
																														1.96667	1.00919	1.92932	1.174		0.321064	0.843612	0.341147	0.914543		1.96731	0.28307	1.9239	0.330774		2.25467	1.17712	2.27944	1.29019
																														2.35329	1.09342	2.30825	1.20952		0.312697	0.91935	0.314587	0.926282		2.23508	0.0226016	2.17606	0.022218		2.18498	1.15794	2.22891	1.16355
																														2.27531	1.18922	2.29994	1.23809		0.135663	1.38769	0.156347	1.42962		2.463	0.0557605	2.37528	0.0036759		2.06032	1.33521	2.05115	1.38358
																														2.38353	0.635965	2.23173	0.617556		0.180563	1.31702	0.197551	1.46761		2.14477	0.280009	2.05517	0.254125		2.30867	1.05952	2.32936	1.16807
																														2.08619	1.18469	2.00436	1.32634		0.138058	0.550058	0.0846415	0.65821		2.32936	0.234483	2.32398	0.192554		2.22768	0.977805	2.23899	1.07325
																														2.36736	0.843612	2.33646	0.914543		-0.0636919	1.04499	-0.137765	1.01204		2.24892	0.271618	2.23256	0.215595		2.39514	0.91169	2.4216	1.24629
																														2.30535	0.91935	2.31175	0.926282		0.306425	1.41622	0.293363	1.47008		2.14888	0.228009	2.10218	0.286128		2.03177	0.805727	2.00628	0.79796
																														2.51215	1.31702	2.27841	1.46761		0.079628	0.808048	0.0683835	0.997396		2.25932	0.294705	2.23557	0.218037		2.21674	0.695773	2.20543	0.734266
																														2.34733	1.60043	2.26717	1.64933		0.374748	0.946452	0.350248	0.78533		2.41062	-0.0362122	2.38421	-0.0362122		2.03662	0.886115	1.97534	0.972974
																														2.68797	1.09691	2.60206	1.3032		0.473716	1.15673	0.488086	1.39513		2.21285	0.127789	2.16944	0.172193		2.11818	0.735333	2.11032	0.804821
																														2.63041	0.550058	2.625	0.65821		0.191161	0.839268	0.212483	1.07749		2.16465	0.134203	2.10789	0.142532		2.31651	1.16577	2.31982	1.16483
																														2.34341	1.41622	2.21748	1.47008		-0.154902	1.07188	-0.148742	1.07918		2.2851	0.400294	2.26761	0.354404		2.02673	0.751037	2.05511	0.778348
																														2.2084	0.808048	2.15768	0.997396		0.386916	1.48495	0.354268	1.59906		2.08991	0.302792	2.11727	0.1499		2.02301	0.576341	1.94042	0.861534
																														1.91829	0.946452	1.89381	0.78533		0.296283	1.33611	0.319514	1.41972		2.15343	0.213186	2.04612	0.200527		1.98138	0.967548	1.98343	0.971276
																														1.65801	1.15673	1.66276	1.39513		-0.141663	0.975968	-0.21705	1.11048		2.26951	-0.0416262	2.28103	-0.0991898		2.34361	0.41162	2.40037	1.01703
																														2.23014	0.839268	2.19292	1.07749		0.255273	0.995635	0.267172	1.21617		2.07978	0.402876	2.00089	0.347561		2.28825	0.521138	2.36021	0.74351
																														2.76955	1.07188	2.74473	1.07918		0.530968	1.05296	0.522835	1.24988		2.05748	0.156785	1.99848	0.102331		1.76418	0.910226	1.82347	1.08891
																														2.17212	1.48495	2.14239	1.59906		0.191211	0.568636	0.223106	0.671547		1.96473	0.396997	1.95085	0.373431		2.57054	0.621746	2.45939	0.750123
																														2.53165	0.556303	2.56067	0.770852		0.106979	1.28844	-0.0720028	1.27254		1.99335	0.401401	2.0062	0.337459		2.18752	1.00281	2.31597	1.06024
																														2.06032	1.33611	1.98	1.41972		0.206475	0.515362	0.205166	0.741523		2.12167	0.324735	2.07311	0.253875		2.26482	0.888387	2.18469	0.865688
																														2.27165	0.892095	2.284	1.13988		0.0128372	0.760422	-0.0222764	0.945961		2.18184	0.362092	2.16435	0.290411		2.5302	0.629668	2.54158	0.68887
																														2.51748	0.995635	2.48751	1.21617		0.164353	0.823474	0.292256	0.819544		2.2033	0.251643	2.20385	0.201225		1.95424	1.21011	1.98227	0.744456
																														2.49405	0.7352	2.3902	0.962606		0.119882	1.4377	0.106456	1.34305		1.96667	0.321844	1.92932	0.301301		2.233	0.806418	2.0607	0.895471
																														2.65918	1.29107	2.42761	1.39381		0.511883	1.4589	0.498311	1.40716		2.11329	0.156852	1.99929	0.241795		2.17026	1.06527	1.96848	1.04182
																														1.90053	0.479681	1.83218	0.43966		0.537586	1.13033	0.414354	1.37749		2.53305	-0.238112	2.46854	-0.268039		2.17026	0.958461	2.1038	0.962149
																														1.88606	0.483159	1.78915	0.511883		-0.151247	0.556154	-0.166822	0.869063		2.35329	0.252018	2.30825	0.367532		2.53782	0.688781	2.26482	0.876004
																														1.83761	0.496844	1.77003	0.434087		-0.0114083	0.749049	-0.0206796	0.866221		2.22515	0.225095	2.16752	0.23731		2.24797	1.1046	2.24797	1.01066
																														2.27184	0.568636	2.25285	0.671547		0.127105	1.05685	0.176814	1.2646		2.233	0.0246825	2.20763	-0.00623724		2.14613	0.977724	2.07188	0.940111
																														1.83187	1.28844	1.83315	1.27254		0.506444	0.851258	0.534258	1.04532		2.27531	0.256029	2.29994	0.179921		2.1271	0.823747	2.17609	0.979245
																														1.82779	0.49443	1.76782	0.50402		0.0609659	1.1567	-0.111371	1.26611		2.38353	-0.116294	2.23173	-0.284129		2.3927	0.799313	2.0569	1.01974
																														1.58551	0.754935	1.59739	0.748958		0.197336	0.968483	0.211441	0.897627		2.36736	0.321064	2.33646	0.341147		1.94448	0.81063	2.27875	1.03215
																														2.23045	0.515362	2.19312	0.741523		-0.162603	0.720581	-0.166586	0.722035		2.30535	0.312697	2.31175	0.314587		2.1271	0.910322	1.96379	1.04481
																														2.39182	1.66885	2.38382	1.71809		0.0723087	0.98557	0.0642408	1.06082		2.51215	0.180563	2.27841	0.197551		2.17898	0.936966	2.02531	1.00892
																														2.04096	0.760422	2.01011	0.945961		0.0881361	1.22141	0.0433623	1.41497		2.37475	0.0179486	2.47422	-0.158246		2.02938	0.924859	2.36173	0.972726
																														1.97922	0.823474	1.93592	0.819544		0.113943	1.17754	0.0606978	1.28443		2.63041	0.138058	2.625	0.0846415		2.233	0.792719	1.94939	1.19921
																														1.69636	0.716936	1.66381	0.639391		0.286307	1.30248	0.230449	1.3862		2.3035	0.28976	2.22518	0.305276		2.19312	0.888942	2.23045	0.920921
																														1.66701	0.531643	1.74905	0.634767		-0.120679	1.16748	-0.16646	1.05872		2.34341	0.306425	2.21748	0.293363		2.1271	0.320053	2.19866	0.473441
																														1.83569	1.4377	1.82672	1.34305		-0.0903476	1.25113	-0.0827171	1.22848		1.91829	0.374748	1.89381	0.350248		2.39794	0.981006	2.27875	1.21673
																														1.95424	0.564271	1.89228	0.521015		-0.186556	0.576253	-0.317898	0.689969		2.2084	0.079628	2.15768	0.0683835		1.89585	0.59969	1.8884	0.570991
																														1.69437	1.13033	1.69232	1.37749		0.337242	1.14922	0.330993	1.17026		1.65801	0.473716	1.66276	0.488086		2.46718	0.690196	2.50351	0.653213
																														1.55267	1.4589	1.54716	1.40716		0.207728	0.963788	0.247406	1.13988		2.23014	0.191161	2.19292	0.212483		1.90578	0.78533	1.88765	0.812913
																														2.14042	1.05685	2.04593	1.2646		-0.176609	0.743389	-0.355296	0.791552		2.76955	-0.154902	2.74473	-0.148742		2.41653	1.22479	2.42648	1.42382
																														2.04639	0.749049	2.03667	0.866221		0.299573	0.875061	0.298579	1.12385		2.17212	0.386916	2.14239	0.354268		2.00608	1.24457	2.07123	1.26986
																														1.57634	0.851258	1.5302	1.04532		0.0170333	0.778151	0.00860017	0.954243		2.06032	0.296283	1.98	0.319514		2.34341	1.41638	2.33244	1.42319
																														2.24303	1.1567	2.35237	1.26611		-0.110007	1.53912	-0.133057	1.35902		2.51748	0.255273	2.48751	0.267172		2.53071	1.30103	2.54164	1.33846
																														2.14509	0.968483	1.99268	0.897627		0.325821	0.59969	0.281992	0.567228		2.55328	-0.415606	2.37654	-0.320398		2.21551	0.788875	2.20235	0.802774
																														2.59329	0.720581	2.51851	0.722035		0.0979384	0.769377	0.109591	0.851054		1.50174	0.525045	1.4624	0.525045		2.35585	0.826917	2.33255	0.841922
																														2.16584	1.17754	2.11227	1.28443		-0.13991	1.14826	-0.0804162	1.12643		1.74819	0.268845	1.67486	0.173878		1.92771	0.963788	1.90709	1.08991
																														2.08398	1.30248	2.06695	1.3862		0.15642	1.17054	0.103986	1.13968		2.15736	0.237749	2.11059	0.272471		2.15234	1.12385	2.14967	1.1244
																														2.44871	0.98557	2.33041	1.06082		0.0553535	1.17174	-0.0599028	1.2573		2.27184	0.191211	2.25285	0.223106		2.31936	1.03149	2.32921	1.14851
																														2.37199	1.22141	2.33041	1.41497		0.309464	0.829352	0.192796	0.785479		1.83187	0.106979	1.83315	-0.0720028		1.83792	0.492361	1.8201	0.566147
																														2.29574	1.16748	2.26019	1.05872		0.184691	0.633468	0.149219	0.80956		2.20683	0.225045	2.08398	0.259922		2.28546	0.79251	2.20409	0.889392
																														2.25864	1.02119	2.21511	1.1271		-0.27206	0.715299	-0.320817	0.769468		2.23045	0.206475	2.19312	0.205166		2.38097	1.10714	2.29019	1.04889
																														2.59931	0.576253	2.47712	0.689969		0.26998	1.1818	0.279667	1.41583		2.04096	0.0128372	2.01011	-0.0222764		1.89625	0.780317	1.89752	0.943989
																														2.18046	0.939519	2.08778	1.16137		-0.188395	0.913814	-0.243705	1		1.97922	0.164353	1.93592	0.292256		2.24303	1.1567	2.19623	1.27508
																														1.72346	1.14922	1.70243	1.17026		-0.253257	1.18469	-0.298762	1.32222		1.83569	0.119882	1.82672	0.106456
																														1.91612	0.963788	1.83178	1.13988		-0.137633	1	-0.209398	1.11059		1.55267	0.511883	1.54716	0.498311
																														2.21899	0.743389	2.0995	0.791552							1.69437	0.537586	1.69232	0.414354
																														1.77597	0.875061	1.72673	1.12385							2.04639	-0.0114083	2.03667	-0.0206796
																														2.37346	0.778151	2.3369	0.954243							2.14042	0.127105	2.04593	0.176814
																														2.24105	1.53912	2.14114	1.35902							1.57634	0.506444	1.5302	0.534258
																														1.89585	0.59969	1.90553	0.567228							2.25631	0.211243	2.16701	0.20712
																														2.03142	0.769377	2.0787	0.851054							2.24303	0.0609659	2.35237	-0.111371
																														2.31649	1.14826	2.2878	1.12643							2.14509	0.197336	1.99268	0.211441
																														2.02305	1.17054	2.01912	1.13968							2.2488	0.288473	2.20942	0.250908
																														2.25467	1.17174	2.24674	1.2573							2.26371	0.251623	2.19882	0.290757
																														2.37882	1.00432	2.18575	1.15534							2.19279	0.305377	2.14078	0.298683
																														2.12614	0.633468	2.09884	0.80956							2.08398	0.286307	2.06695	0.230449
																														2.44946	0.426511	2.10182	0.816904							2.1508	0.043567	2.0871	0.0309281
																														2.54371	0.494155	2.44191	0.964495							2.15259	0.291451	2.11227	0.222184
																														2.32514	0.715299	2.32514	0.769468							2.16584	0.113943	2.11227	0.0606978
																														2.25285	0.913814	2.21219	1							2.37199	0.0881361	2.33041	0.0433623
																														2.33244	1.18469	2.28103	1.32222							2.44871	0.0723087	2.33041	0.0642408
																														2.20952	1	2.17319	1.11059							2.5374	0.100418	2.46588	0.0893168
																																								2.59329	-0.162603	2.51851	-0.166586
																																								2.29574	-0.120679	2.26019	-0.16646
																																								2.18083	0.449084	2.10576	0.512695
																																								2.36829	-0.153443	2.28825	-0.151529
																																								2.59931	-0.186556	2.47712	-0.317898
																																								2.32478	0.158634	2.29901	-0.0315548
																																								1.72346	0.337242	1.70243	0.330993
																																								1.91612	0.207728	1.83178	0.247406
																																								2.21899	-0.176609	2.0995	-0.355296
																																								2.27772	0.119386	2.25213	0.103586
																																								1.77597	0.299573	1.72673	0.298579
																																								2.73755	-0.228346	2.79588	-0.331987
																																								2.20683	0.309048	2.12057	0.321906
																																								2.26044	-0.0346496	2.17168	-0.061894
																																								2.37346	0.0170333	2.3369	0.00860017
																																								2.24105	-0.110007	2.14114	-0.133057
																																								1.89585	0.325821	1.90553	0.281992
																																								2.35282	0.190906	2.26483	0.116084
																																								2.03142	0.0979384	2.0787	0.109591
																																								2.31649	-0.13991	2.2878	-0.0804162
																																								2.1137	-0.248395	2.10922	-0.248158
																																								2.02305	0.15642	2.01912	0.103986
																																								2.25467	0.0553535	2.24674	-0.0599028
																																								2.22555	0.304036	2.2192	0.269691
																																								1.82995	0.211446	1.72754	0.135782
																																								2.07978	0.37448	2.05294	0.37094
																																								2.12614	0.184691	2.09884	0.149219
																																								2.53758	-0.309693	2.22409	-0.00293927
																																								2.6726	-0.388391	2.45877	-0.229092
																																								2.08386	-0.164783	2.09061	-0.233278
																																								2.32514	-0.27206	2.32514	-0.320817
																																								2.21219	0.0711136	2.32838	-0.038345
																																								2.21484	0.0181523	2.2878	-0.0624924
																																								2.16761	-0.203825	2.07298	-0.240476
																																								2.25285	-0.188395	2.21219	-0.243705
																																								2.33244	-0.253257	2.28103	-0.298762
																																								2.20952	-0.137633	2.17319	-0.209398
[truncated: 8 more columns]

[truncated: 7 more sheets: FigureS5, FigureS6, FigureS7, FigureS9-Warming, FigureS9-Drought, FigureS9-CO2, FigureS9-Nitrogen]
